# Supplementary material for: IVA: accurate de novo assembly of RNA virus genomes
Source: Bioinformatics. 2015 Feb 28;31(14):2374–6. doi: 10.1093/bioinformatics/btv120 (PMC4495290; doi:10.1093/bioinformatics/btv120)
Supplement: Supplementary Data [file supp_btv120_supplementary_data.xls]

## Sheet: S3 flu_samples
ENA_ID	Ref_IDs	Ref_length	Good_bases	Pass_QC	Median_insert	Raw_reads	Trimmed_reads	Trimmed_reads_mapped_to_ref
ERR732245	KF559862,KF559863,KF559864,KF559865,KF559866,KF559867,KF559868,KF559869	13417	13417	1	255	893054	891864	688418
ERR732254	KF559862,KF559863,KF559864,KF559865,KF559866,KF559867,KF559868,KF559869	13417	13417	1	275	745058	744520	739419
ERR732255	KF559862,KF559863,KF559864,KF559865,KF559866,KF559867,KF559868,KF559869	13417	13416	1	285	748218	747556	737906
ERR732256	GU907114,GU907115,GU907116,GU907117,GU907118,GU907119,GU907120,GU907121	13609	13607	1	275	954784	954082	946994
ERR732257	KF559862,KF559863,KF559864,KF559865,KF559866,KF559867,KF559868,KF559869	13417	13417	1	265	885186	884318	841113
ERR732258	KF559862,KF559863,KF559864,KF559865,KF559866,KF559867,KF559868,KF559869	13417	13417	1	275	761474	760904	686895
ERR732259	JX309030,JX309031,JX309032,JX309033,JX309034,JX309035,JX309036,JX309037	13578	13574	1	265	947246	946270	942088
ERR732260	CY008884,CY008885,CY008886,CY008887,CY008888,CY008889,CY008890,CY008891	13334	13331	1	285	820790	819830	765168
ERR732261	GU907114,GU907115,GU907116,GU907117,GU907118,GU907119,GU907120,GU907121	13609	13607	1	275	817268	816306	795271
ERR732262	CY183129,CY183130,CY183131,CY183132,CY183133,CY183134,CY183135,CY183136	13322	13322	1	275	847746	846596	594310
ERR732263	CY169551,CY169552,CY169553,CY169554,CY169555,CY169556,CY169557,CY169558	13385	13385	1	255	810622	809792	797129
ERR732246	CY183129,CY183130,CY183131,CY183132,CY183133,CY183134,CY183135,CY183136	13322	13322	1	285	724522	723484	612807
ERR732264	KF559862,KF559863,KF559864,KF559865,KF559866,KF559867,KF559868,KF559869	13417	13417	1	275	855388	854786	851996
ERR732265	CY183129,CY183130,CY183131,CY183132,CY183133,CY183134,CY183135,CY183136	13322	13322	1	265	787218	786384	726276
ERR732266	CY183129,CY183130,CY183131,CY183132,CY183133,CY183134,CY183135,CY183136	13322	13322	1	275	811512	810888	779952
ERR732267	GU907114,GU907115,GU907116,GU907117,GU907118,GU907119,GU907120,GU907121	13609	5367	0	285	312802	312106	49014
ERR732268	CY134844,CY134845,CY134846,CY134847,CY134848,CY134849,CY134850,CY134851	13353	13353	1	275	876744	875756	848864
ERR732269	KF559862,KF559863,KF559864,KF559865,KF559866,KF559867,KF559868,KF559869	13417	13417	1	275	716994	716234	428622
ERR732270	KF559862,KF559863,KF559864,KF559865,KF559866,KF559867,KF559868,KF559869	13417	13417	1	255	1141062	1139260	1133062
ERR732271	KF559862,KF559863,KF559864,KF559865,KF559866,KF559867,KF559868,KF559869	13417	1946	0	285	740496	739892	22690
ERR732272	KF559862,KF559863,KF559864,KF559865,KF559866,KF559867,KF559868,KF559869	13417	13417	1	265	1003820	1002776	993778
ERR732273	CY168023,CY168024,CY168025,CY168026,CY168027,CY168028,CY168029,CY168030	13324	13324	1	275	994070	993222	986884
ERR732247	CY183129,CY183130,CY183131,CY183132,CY183133,CY183134,CY183135,CY183136	13322	13322	1	275	893918	893394	887756
ERR732274	CY121568,CY121569,CY121570,CY121571,CY121572,CY121573,CY121574,CY121575	13416	13416	1	255	945238	939284	932506
ERR732275	CY008884,CY008885,CY008886,CY008887,CY008888,CY008889,CY008890,CY008891	13334	13331	1	285	817254	808300	231790
ERR732276	KF559862,KF559863,KF559864,KF559865,KF559866,KF559867,KF559868,KF559869	13417	13417	1	275	853218	852250	775072
ERR732277	CY162504,CY162505,CY162506,CY162507,CY162508,CY162509,CY162510,CY162511	13393	13393	1	275	870798	870024	858431
ERR732278	CY008884,CY008885,CY008886,CY008887,CY008888,CY008889,CY008890,CY008891	13334	13331	1	275	806742	806110	769059
ERR732279	KF559862,KF559863,KF559864,KF559865,KF559866,KF559867,KF559868,KF559869	13417	4162	0	265	339576	338176	1250
ERR732280	JX309030,JX309031,JX309032,JX309033,JX309034,JX309035,JX309036,JX309037	13578	13574	1	255	829924	829244	811761
ERR732281	CY183129,CY183130,CY183131,CY183132,CY183133,CY183134,CY183135,CY183136	13322	13322	1	265	697908	696882	686237
ERR732282	CY068033,CY068034,CY068035,CY068036,CY068037,CY068038,CY068039,CY068040	13378	13378	1	255	968718	967668	919708
ERR732283	CY183129,CY183130,CY183131,CY183132,CY183133,CY183134,CY183135,CY183136	13322	13322	1	265	778744	778084	734694
ERR732248	CY183129,CY183130,CY183131,CY183132,CY183133,CY183134,CY183135,CY183136	13322	13322	1	285	833788	833122	624832
ERR732284	CY134980,CY134981,CY134982,CY134983,CY134984,CY134985,CY134986,CY134987	13392	13388	1	285	781630	780880	775404
ERR732285	KF559862,KF559863,KF559864,KF559865,KF559866,KF559867,KF559868,KF559869	13417	13417	1	265	813840	813068	807245
ERR732286	CY176225,CY176226,CY176227,CY176228,CY176229,CY176230,CY176231,CY176232	14245	2420	0	225	588726	587656	487187
ERR732287	KF559862,KF559863,KF559864,KF559865,KF559866,KF559867,KF559868,KF559869	13417	1592	0	275	258116	257768	378
ERR732288	CY176225,CY176226,CY176227,CY176228,CY176229,CY176230,CY176231,CY176232	14245	6900	0	295	331782	331286	121156
ERR732289	CY176225,CY176226,CY176227,CY176228,CY176229,CY176230,CY176231,CY176232	14245	12363	0	285	865852	864674	648000
ERR732290	CY176225,CY176226,CY176227,CY176228,CY176229,CY176230,CY176231,CY176232	14245	2313	0	295	479024	478458	7347
ERR732291	CY176225,CY176226,CY176227,CY176228,CY176229,CY176230,CY176231,CY176232	14245	4650	0	295	271332	270866	23121
ERR732292	CY176225,CY176226,CY176227,CY176228,CY176229,CY176230,CY176231,CY176232	14245	8059	0	285	269712	268956	50734
ERR732293	CY176225,CY176226,CY176227,CY176228,CY176229,CY176230,CY176231,CY176232	14245	415	0	235	246266	245678	254
ERR732249	CY162504,CY162505,CY162506,CY162507,CY162508,CY162509,CY162510,CY162511	13393	13392	1	275	869904	869288	844030
ERR732294	CY176225,CY176226,CY176227,CY176228,CY176229,CY176230,CY176231,CY176232	14245	14245	1	285	738604	738108	725178
ERR732295	CY115255,CY115256,CY115257,CY115258,CY115259,CY115260,CY115261,CY115262	14219	8347	0	265	577428	576878	434549
ERR732296	CY176225,CY176226,CY176227,CY176228,CY176229,CY176230,CY176231,CY176232	14245	8059	0	275	858796	858304	636879
ERR732297	CY176225,CY176226,CY176227,CY176228,CY176229,CY176230,CY176231,CY176232	14245	6900	0	285	495746	495068	15444
ERR732298	CY176225,CY176226,CY176227,CY176228,CY176229,CY176230,CY176231,CY176232	14245	8059	0	275	612584	612088	272167
ERR732299	KF559862,KF559863,KF559864,KF559865,KF559866,KF559867,KF559868,KF559869	13417	2860	0	275	288006	287436	840
ERR732300	CY176225,CY176226,CY176227,CY176228,CY176229,CY176230,CY176231,CY176232	14245	7578	0	285	424876	424156	242542
ERR732301	CY176225,CY176226,CY176227,CY176228,CY176229,CY176230,CY176231,CY176232	14245	14245	1	275	904600	903784	883425
ERR732302	CY176225,CY176226,CY176227,CY176228,CY176229,CY176230,CY176231,CY176232	14245	9083	0	275	804268	803600	764650
ERR732250	CY162504,CY162505,CY162506,CY162507,CY162508,CY162509,CY162510,CY162511	13393	13392	1	265	720652	718498	98802
ERR732251	CY134980,CY134981,CY134982,CY134983,CY134984,CY134985,CY134986,CY134987	13392	13392	1	275	899262	898640	895775
ERR732252	CY183129,CY183130,CY183131,CY183132,CY183133,CY183134,CY183135,CY183136	13322	12196	1	265	843550	842692	776627
ERR732253	KF559862,KF559863,KF559864,KF559865,KF559866,KF559867,KF559868,KF559869	13417	13417	1	255	880826	879784	865701
ERR732303	KF559862,KF559863,KF559864,KF559865,KF559866,KF559867,KF559868,KF559869	13417	9397	0	245	830382	829194	794964
ERR732312	KF559862,KF559863,KF559864,KF559865,KF559866,KF559867,KF559868,KF559869	13417	8497	0	255	776710	775816	767891
ERR732313	KF559862,KF559863,KF559864,KF559865,KF559866,KF559867,KF559868,KF559869	13417	12168	1	245	697022	696272	675033
ERR732314	CY044676,CY044677,CY044678,CY044679,CY044680,CY044681,CY044682,CY044683	13324	8375	0	255	634146	633356	551796
ERR732315	KF559862,KF559863,KF559864,KF559865,KF559866,KF559867,KF559868,KF559869	13417	10557	0	255	791528	790624	773059
ERR732316	CY104356,CY104357,CY104358,CY104359,CY104360,CY104361,CY104362,CY104363	13378	13378	1	275	742100	741358	726291
ERR732317	KF559862,KF559863,KF559864,KF559865,KF559866,KF559867,KF559868,KF559869	13417	13417	1	275	833100	832222	819409
ERR732318	KF559862,KF559863,KF559864,KF559865,KF559866,KF559867,KF559868,KF559869	13417	13417	1	245	1061752	1060118	1043554
ERR732319	KF559862,KF559863,KF559864,KF559865,KF559866,KF559867,KF559868,KF559869	13417	13417	1	245	861082	859882	813807
ERR732320	CY104356,CY104357,CY104358,CY104359,CY104360,CY104361,CY104362,CY104363	13378	8816	0	255	413558	412540	239524
ERR732321	KF559862,KF559863,KF559864,KF559865,KF559866,KF559867,KF559868,KF559869	13417	13417	1	255	864184	863306	853894
ERR732304	CY183129,CY183130,CY183131,CY183132,CY183133,CY183134,CY183135,CY183136	13322	13322	1	245	987566	985546	958996
ERR732322	CY183129,CY183130,CY183131,CY183132,CY183133,CY183134,CY183135,CY183136	13322	4678	0	235	387164	385788	11255
ERR732323	CY183129,CY183130,CY183131,CY183132,CY183133,CY183134,CY183135,CY183136	13322	13322	1	255	792856	791788	757605
ERR732324	KF559862,KF559863,KF559864,KF559865,KF559866,KF559867,KF559868,KF559869	13417	3943	0	245	216242	215536	2221
ERR732325	KF559862,KF559863,KF559864,KF559865,KF559866,KF559867,KF559868,KF559869	13417	8366	0	245	656210	655148	499597
ERR732326	CY183129,CY183130,CY183131,CY183132,CY183133,CY183134,CY183135,CY183136	13322	10210	0	225	820266	818702	799970
ERR732327	CY134844,CY134845,CY134846,CY134847,CY134848,CY134849,CY134850,CY134851	13353	10075	0	245	692876	691956	608254
ERR732328	KF014200,KF014333,KF014466,KF014599,KF014732,KF014865,KF014998,KF015131	13627	13627	1	275	739192	738138	725517
ERR732329	CY183129,CY183130,CY183131,CY183132,CY183133,CY183134,CY183135,CY183136	13322	11329	0	245	1107920	1105906	1086393
ERR732330	KF559862,KF559863,KF559864,KF559865,KF559866,KF559867,KF559868,KF559869	13417	13412	1	245	849340	848004	828930
ERR732331	KF559862,KF559863,KF559864,KF559865,KF559866,KF559867,KF559868,KF559869	13417	4776	0	245	868466	864728	1907
ERR732305	KF559862,KF559863,KF559864,KF559865,KF559866,KF559867,KF559868,KF559869	13417	3581	0	245	358206	357494	110952
ERR732332	KJ943154,KJ943155,KJ943156,KJ943157,KJ943158,KJ943159,KJ943160,KJ943161	13286	13286	1	265	847774	846926	813863
ERR732333	CY162504,CY162505,CY162506,CY162507,CY162508,CY162509,CY162510,CY162511	13393	13392	1	235	797544	796394	779530
ERR732334	CY118123,CY118124,CY118125,CY118126,CY118127,CY118128,CY118129,CY118130	13381	13379	1	235	854122	852448	840811
ERR732335	CY183129,CY183130,CY183131,CY183132,CY183133,CY183134,CY183135,CY183136	13322	4193	0	245	697612	696912	17820
ERR732336	KF559862,KF559863,KF559864,KF559865,KF559866,KF559867,KF559868,KF559869	13417	4053	0	205	362404	361048	4338
ERR732337	CY134980,CY134981,CY134982,CY134983,CY134984,CY134985,CY134986,CY134987	13392	13392	1	265	821040	820160	739387
ERR732338	KF559862,KF559863,KF559864,KF559865,KF559866,KF559867,KF559868,KF559869	13417	11495	0	235	761374	760234	745096
ERR732339	KF559862,KF559863,KF559864,KF559865,KF559866,KF559867,KF559868,KF559869	13417	13417	1	255	718794	718108	711972
ERR732340	CY183129,CY183130,CY183131,CY183132,CY183133,CY183134,CY183135,CY183136	13322	11381	0	245	550756	549882	454858
ERR732341	KF559862,KF559863,KF559864,KF559865,KF559866,KF559867,KF559868,KF559869	13417	7794	0	265	394180	393494	337077
ERR732306	KF559862,KF559863,KF559864,KF559865,KF559866,KF559867,KF559868,KF559869	13417	13417	1	265	807210	806206	762544
ERR732342	GU907114,GU907115,GU907116,GU907117,GU907118,GU907119,GU907120,GU907121	13609	6794	0	225	661554	660274	564684
ERR732343	CY169551,CY169552,CY169553,CY169554,CY169555,CY169556,CY169557,CY169558	13385	12781	1	255	635572	634826	590228
ERR732344	CY008884,CY008885,CY008886,CY008887,CY008888,CY008889,CY008890,CY008891	13334	13331	1	235	693152	691604	665949
ERR732345	CY172455,CY172456,CY172457,CY172458,CY172459,CY172460,CY172461,CY172462	13370	11365	0	255	520130	519408	422555
ERR732346	GU907114,GU907115,GU907116,GU907117,GU907118,GU907119,GU907120,GU907121	13609	5825	0	255	430846	429956	308690
ERR732347	CY183129,CY183130,CY183131,CY183132,CY183133,CY183134,CY183135,CY183136	13322	13322	1	245	789524	788466	763851
ERR732348	CY129774,CY129775,CY129776,CY129777,CY129778,CY129779,CY129780,CY129781	13284	8533	0	255	378390	377614	220033
ERR732349	CY013319,CY013320,CY013321,CY013322,CY013323,CY013324,CY013325,CY013326	13318	13316	1	275	803510	802688	786657
ERR732350	CY162504,CY162505,CY162506,CY162507,CY162508,CY162509,CY162510,CY162511	13393	13392	1	265	727542	726192	501150
ERR732351	CY170439,CY170440,CY170441,CY170442,CY170443,CY170444,CY170445,CY170446	13353	13350	1	255	905438	904370	889889
ERR732307	KF559862,KF559863,KF559864,KF559865,KF559866,KF559867,KF559868,KF559869	13417	10562	0	245	790134	789330	575524
ERR732352	CY183129,CY183130,CY183131,CY183132,CY183133,CY183134,CY183135,CY183136	13322	13322	1	255	712712	711978	704019
ERR732353	CY183129,CY183130,CY183131,CY183132,CY183133,CY183134,CY183135,CY183136	13322	13322	1	255	690146	689004	670271
ERR732354	KF559862,KF559863,KF559864,KF559865,KF559866,KF559867,KF559868,KF559869	13417	13417	1	245	916186	915080	881727
ERR732355	CY008884,CY008885,CY008886,CY008887,CY008888,CY008889,CY008890,CY008891	13334	13331	1	265	823294	822416	735183
ERR732356	CY183129,CY183130,CY183131,CY183132,CY183133,CY183134,CY183135,CY183136	13322	13317	1	255	776824	774214	97045
ERR732357	KF559862,KF559863,KF559864,KF559865,KF559866,KF559867,KF559868,KF559869	13417	5171	0	265	328680	327612	3710
ERR732358	KF559862,KF559863,KF559864,KF559865,KF559866,KF559867,KF559868,KF559869	13417	3761	0	245	234360	233280	1603
ERR732359	CY169551,CY169552,CY169553,CY169554,CY169555,CY169556,CY169557,CY169558	13385	13385	1	265	752792	752150	525825
ERR732308	CY091381,CY091382,CY091383,CY091384,CY091385,CY091386,CY091387,CY091388	13388	7061	0	225	691004	689612	644441
ERR732309	KF559862,KF559863,KF559864,KF559865,KF559866,KF559867,KF559868,KF559869	13417	4889	0	235	525036	523608	159255
ERR732310	KF559862,KF559863,KF559864,KF559865,KF559866,KF559867,KF559868,KF559869	13417	7478	0	255	828360	826964	799770
ERR732311	KF559862,KF559863,KF559864,KF559865,KF559866,KF559867,KF559868,KF559869	13417	11994	0	245	781874	780816	758985
ERR732360	CY183129,CY183130,CY183131,CY183132,CY183133,CY183134,CY183135,CY183136	13322	12346	1	295	529172	528450	521152
ERR732369	CY183129,CY183130,CY183131,CY183132,CY183133,CY183134,CY183135,CY183136	13322	13322	1	275	412588	412180	335483
ERR732370	KF559862,KF559863,KF559864,KF559865,KF559866,KF559867,KF559868,KF559869	13417	13414	1	255	702118	701312	682894
ERR732371	KF559862,KF559863,KF559864,KF559865,KF559866,KF559867,KF559868,KF559869	13417	2933	0	255	375130	374454	1021
ERR732372	KF559862,KF559863,KF559864,KF559865,KF559866,KF559867,KF559868,KF559869	13417	3012	0	255	344328	343680	48970
ERR732373	KF559862,KF559863,KF559864,KF559865,KF559866,KF559867,KF559868,KF559869	13417	13417	1	265	747770	746932	739563
ERR732374	CY008884,CY008885,CY008886,CY008887,CY008888,CY008889,CY008890,CY008891	13334	6674	0	265	826014	825378	723650
ERR732375	CY169047,CY169048,CY169049,CY169050,CY169051,CY169052,CY169053,CY169054	13353	12990	1	265	825368	823898	563881
ERR732376	KF559862,KF559863,KF559864,KF559865,KF559866,KF559867,KF559868,KF559869	13417	4990	0	245	707516	706702	673230
ERR732377	KF559862,KF559863,KF559864,KF559865,KF559866,KF559867,KF559868,KF559869	13417	3490	0	255	784312	780944	1378
ERR732378	GU907114,GU907115,GU907116,GU907117,GU907118,GU907119,GU907120,GU907121	13609	10218	0	265	632854	631614	254196
ERR732361	KF559862,KF559863,KF559864,KF559865,KF559866,KF559867,KF559868,KF559869	13417	13417	1	275	697704	696958	692489
ERR732379	KF559862,KF559863,KF559864,KF559865,KF559866,KF559867,KF559868,KF559869	13417	9572	0	245	593630	592946	541194
ERR732380	CY183129,CY183130,CY183131,CY183132,CY183133,CY183134,CY183135,CY183136	13322	13322	1	255	789568	788612	782109
ERR732381	KF559862,KF559863,KF559864,KF559865,KF559866,KF559867,KF559868,KF559869	13417	12931	1	265	702372	701716	677045
ERR732382	CY183129,CY183130,CY183131,CY183132,CY183133,CY183134,CY183135,CY183136	13322	13322	1	255	953394	952466	941812
ERR732383	KF559862,KF559863,KF559864,KF559865,KF559866,KF559867,KF559868,KF559869	13417	2637	0	255	357382	356990	611
ERR732384	CY162504,CY162505,CY162506,CY162507,CY162508,CY162509,CY162510,CY162511	13393	13393	1	255	542502	541386	501183
ERR732385	CY183129,CY183130,CY183131,CY183132,CY183133,CY183134,CY183135,CY183136	13322	13322	1	255	381164	380414	296680
ERR732386	KF559862,KF559863,KF559864,KF559865,KF559866,KF559867,KF559868,KF559869	13417	13417	1	275	783234	782734	778102
ERR732387	CY105726,CY105727,CY105728,CY105729,CY105730,CY105731,CY105732,CY105733	13386	13386	1	275	1029016	1028182	1016920
ERR732388	CY009460,CY009461,CY009462,CY009463,CY009464,CY009465,CY009466,CY009467	13337	7836	0	255	969302	968244	827408
ERR732362	CY183129,CY183130,CY183131,CY183132,CY183133,CY183134,CY183135,CY183136	13322	13322	1	275	661224	660630	647260
ERR732389	CY183129,CY183130,CY183131,CY183132,CY183133,CY183134,CY183135,CY183136	13322	13322	1	265	885658	884846	874872
ERR732390	KF559862,KF559863,KF559864,KF559865,KF559866,KF559867,KF559868,KF559869	13417	12013	0	255	761504	760722	740510
ERR732391	KF559862,KF559863,KF559864,KF559865,KF559866,KF559867,KF559868,KF559869	13417	13417	1	265	535962	535320	523500
ERR732392	CY183129,CY183130,CY183131,CY183132,CY183133,CY183134,CY183135,CY183136	13322	13322	1	245	983698	982388	959788
ERR732393	CY010836,CY010837,CY010838,CY010839,CY010840,CY010841,CY010842,CY010843	13234	8383	0	255	783054	781898	547304
ERR732394	JX309030,JX309031,JX309032,JX309033,JX309034,JX309035,JX309036,JX309037	13578	11507	0	255	866850	865990	843930
ERR732395	CY129718,CY129719,CY129720,CY129721,CY129722,CY129723,CY129724,CY129725	13285	4625	0	245	461198	460448	375320
ERR732396	KF559862,KF559863,KF559864,KF559865,KF559866,KF559867,KF559868,KF559869	13417	13417	1	255	948980	947962	936060
ERR732397	KF559862,KF559863,KF559864,KF559865,KF559866,KF559867,KF559868,KF559869	13417	3614	0	265	851026	849584	139321
ERR732398	CY183129,CY183130,CY183131,CY183132,CY183133,CY183134,CY183135,CY183136	13322	13322	1	245	954210	952972	942175
ERR732363	CY068033,CY068034,CY068035,CY068036,CY068037,CY068038,CY068039,CY068040	13378	13375	1	265	773880	773282	678318
ERR732399	KF559862,KF559863,KF559864,KF559865,KF559866,KF559867,KF559868,KF559869	13417	3049	0	245	311752	311050	1191
ERR732400	KF559862,KF559863,KF559864,KF559865,KF559866,KF559867,KF559868,KF559869	13417	4775	0	255	855810	854766	764719
ERR732401	KF559862,KF559863,KF559864,KF559865,KF559866,KF559867,KF559868,KF559869	13417	9578	0	245	643286	642442	485451
ERR732402	KF559862,KF559863,KF559864,KF559865,KF559866,KF559867,KF559868,KF559869	13417	3157	0	255	740748	738066	1148
ERR732403	KF559862,KF559863,KF559864,KF559865,KF559866,KF559867,KF559868,KF559869	13417	6639	0	255	1020002	1018424	348042
ERR732404	KF559862,KF559863,KF559864,KF559865,KF559866,KF559867,KF559868,KF559869	13417	10750	0	255	1115360	1114334	1104481
ERR732405	KF559862,KF559863,KF559864,KF559865,KF559866,KF559867,KF559868,KF559869	13417	5409	0	255	887504	886396	847571
ERR732406	KF559862,KF559863,KF559864,KF559865,KF559866,KF559867,KF559868,KF559869	13417	11837	0	255	974096	973152	936055
ERR732407	KF559862,KF559863,KF559864,KF559865,KF559866,KF559867,KF559868,KF559869	13417	9224	0	255	954882	953774	887313
ERR732408	KF559862,KF559863,KF559864,KF559865,KF559866,KF559867,KF559868,KF559869	13417	13417	1	255	1035206	1033934	1002888
ERR732364	CY183129,CY183130,CY183131,CY183132,CY183133,CY183134,CY183135,CY183136	13322	13322	1	285	683580	682234	216585
ERR732409	KF559862,KF559863,KF559864,KF559865,KF559866,KF559867,KF559868,KF559869	13417	3394	0	245	767470	766614	258534
ERR732410	CY104356,CY104357,CY104358,CY104359,CY104360,CY104361,CY104362,CY104363	13378	13378	1	255	848778	847740	818571
ERR732411	KF559862,KF559863,KF559864,KF559865,KF559866,KF559867,KF559868,KF559869	13417	6091	0	265	1072824	1072022	505056
ERR732412	CY183129,CY183130,CY183131,CY183132,CY183133,CY183134,CY183135,CY183136	13322	13322	1	255	1384342	1382800	1293455
ERR732413	KF559862,KF559863,KF559864,KF559865,KF559866,KF559867,KF559868,KF559869	13417	3590	0	255	1023278	1020818	2128
ERR732414	CY118546,CY118547,CY118548,CY118549,CY118550,CY118551,CY118552,CY118553	13379	12172	1	255	1204244	1203176	1191017
ERR732415	KF559862,KF559863,KF559864,KF559865,KF559866,KF559867,KF559868,KF559869	13417	13417	1	255	771508	770508	716916
ERR732416	KF559862,KF559863,KF559864,KF559865,KF559866,KF559867,KF559868,KF559869	13417	13417	1	245	505874	505252	483431
ERR732365	KF559862,KF559863,KF559864,KF559865,KF559866,KF559867,KF559868,KF559869	13417	5612	0	275	710566	708044	42212
ERR732366	KF559862,KF559863,KF559864,KF559865,KF559866,KF559867,KF559868,KF559869	13417	13417	1	265	711996	711384	647510
ERR732367	KF559862,KF559863,KF559864,KF559865,KF559866,KF559867,KF559868,KF559869	13417	13417	1	275	929080	928122	919904
ERR732368	CY162504,CY162505,CY162506,CY162507,CY162508,CY162509,CY162510,CY162511	13393	13393	1	275	755306	754792	748270

## Sheet: S4 hiv_samples
ENA_ID	Ref_IDs	Ref_length	Good_bases	Pass_QC	Median_insert	Raw_reads	Trimmed_reads	Trimmed_reads_mapped_to_ref
ERR732073	AY713416	8720	8666	1	275	2154896	2153434	1847389
ERR732074	DQ207941	8835	8749	1	275	1766754	1765392	1298257
ERR732075	JX140669	8978	8373	0	265	676542	675078	2253
ERR732076	EU861977	9781	9146	1	275	2306272	2305022	1900768
ERR732077	DQ207941	8835	8652	1	275	2085656	2084004	1660703
ERR732078	DQ207941	8835	8643	1	275	2083562	2082262	1686770
ERR732079	JX140669	8978	8787	1	275	824478	823458	504932
ERR732080	JX140669	8978	8834	1	275	2118010	2114396	1461888
ERR732081	AY713416	8720	8666	1	275	1956536	1955432	1644474
ERR732082	EU884500	8921	8846	1	265	870334	868158	101469
ERR732083	AY423387	9359	9096	1	285	1268164	1265442	1136075
ERR732084	JQ403037	8847	4261	0	275	277348	275338	1847
ERR732085	JX140656	8958	8838	1	265	489614	487650	133635
ERR732086	JX140656	8958	8840	1	275	797132	794454	482240
ERR732087	JX140656	8958	8840	1	275	1004324	998896	612422
ERR732088	EU884500	8921	8891	1	285	1653120	1648268	1481831
ERR732089	AY795904	8836	8751	1	275	1135978	1133788	701029
ERR732090	AY795904	8836	8751	1	275	1423734	1420628	948762
ERR732091	HQ215553	8857	8760	1	285	1243178	1241052	1079417
ERR732092	DQ234790	9056	9010	1	275	1470444	1467468	1240944
ERR732093	JX500708	9165	7658	0	295	1038198	1032530	177480
ERR732094	JX140669	8978	8879	1	295	1797610	1795162	1545549
ERR732095	AY713416	8720	8666	1	285	1571646	1569016	1289715
ERR732096	AY713416	8720	8666	1	285	1568970	1565146	1389115
ERR732097	JX140669	8978	8866	1	285	1642472	1639092	1471025
ERR732098	JX140656	8958	8810	1	275	2119944	2117882	1236409
ERR732099	AY795904	8836	8567	1	265	2853094	2849832	2172046
ERR732100	AF492624	9017	8727	1	265	1210908	1207946	540882
ERR732101	AF492624	9017	8751	1	275	3733452	3724150	2633095
ERR732102	JX140669	8978	8897	1	275	2651522	2646512	1830610
ERR732103	AY795904	8836	8730	1	265	1424900	1420312	438009
ERR732104	JX140669	8978	8840	1	275	3867690	3865306	3390084
ERR732105	DQ207941	8835	8715	1	275	2476048	2472916	1916242
ERR732106	AY253311	8775	8645	1	245	304630	304334	132726
ERR732107	AF385936	9704	9107	1	265	455164	454902	69461
ERR732108	JF683807	8140	7957	1	255	256708	256468	122569
ERR732109	AB287363	9667	4580	0	245	249964	249660	112100
ERR732110	AB485648	9633	8930	1	245	536698	536418	412914
ERR732111	AB485648	9633	8880	1	255	674418	673916	382927
ERR732112	JN029801	8807	7705	0	255	354384	353910	59359
ERR732113	AY795904	8836	6879	0	255	390106	389632	187250
ERR732114	AY795904	8836	8558	1	245	516324	515828	282813
ERR732115	AY795904	8836	7817	0	245	223334	223028	102537
ERR732116	AY795904	8836	8601	1	255	589696	589272	417574
ERR732117	AY535660	9229	4890	0	265	358508	357954	42408
ERR732118	AF492624	9017	8615	1	265	534792	534138	121765
ERR732119	JX140669	8978	7133	0	265	443390	442940	201775
ERR732120	JN029801	8807	6853	0	265	297880	297632	174395
ERR732121	AY795904	8836	6956	0	265	592230	591672	497497
ERR732122	EU170155	9063	6888	0	265	155462	155228	18043
ERR732123	EU170155	9063	7488	0	265	237208	236682	38517
ERR732124	GU237072	9077	1913	0	265	171900	171644	96778
ERR732125	FJ623487	8762	168	0	255	296028	295642	135
ERR732126	FJ670522	9028	7259	0	255	265424	265206	158162
ERR732127	AF385936	9704	2244	0	275	147750	147344	57544
ERR732128	JF683807	8140	7064	0	275	481118	480302	88092
ERR732129	GU362881	8911	8905	1	255	562420	562180	487771
ERR732130	JQ341411	9128	9001	1	265	362820	362578	259049
ERR732131	GU362881	8911	8911	1	255	518234	517924	417338
ERR732132	GU362881	8911	8911	1	265	695448	695090	648805
ERR732065	JQ403037	8847	7621	0	375	1384588	1383652	1159151
ERR732070	DQ676872	8667	7534	0	375	1178962	1178822	1001739
ERR732071	GU237072	9077	7460	0	365	1782480	1781240	1581563
ERR732072	AY586542	9056	8020	0	385	1554622	1554560	1522689
ERR732066	AY561236	8787	6907	0	375	1612542	1612318	1459524
ERR732067	L39106	9201	5472	0	355	1611472	1610364	1593684
ERR732068	GQ372987	8926	4467	0	365	1481756	1479538	1242156
ERR732069	AF286230	8978	5348	0	365	1642692	1641380	1333018

## Sheet: S5 qc_summary_flu
ENA_ID	Assembler	trimmed_reads	reads_map_ref	reads_map_assembly	ref_bases	ref_sequences	ref_bases_assembled	ref_sequences_assembled	ref_sequences_assembled_ok	ref_bases_assembler_missed	assembly_bases	assembly_bases_in_ref	assembly_contigs	assembly_contigs_hit_ref	assembly_bases_reads_disagree	assembly_sum_longest_match_each_segment	cds_number	cds_assembled	cds_assembled_ok	gage_Missing_Reference_Bases	gage_Missing_Assembly_Bases	gage_Missing_Assembly_Contigs	gage_Duplicated_Reference_Bases	gage_Compressed_Reference_Bases	gage_Bad_Trim	gage_Avg_Idy	gage_SNPs	gage_Indels_<_5bp	gage_Indels_>=_5	gage_Inversions	gage_Relocation	gage_Translocation	ratt_elements_found	ratt_elements_transferred	ratt_elements_transferred_partially	ratt_elements_split	ratt_parts_of_elements_not_transferred	ratt_elements_not_transferred	ratt_gene_models_to_transfer	ratt_gene_models_transferred	ratt_gene_models_transferred_partially	ratt_exons_not_transferred_from_partial_matches	ratt_gene_models_not_transferred
ERR732281	IVA	696882	658609	676048	13322	8	13322	8	4	0	15284	14400	13	12	1	12981	12	12	5	0	525	0	966	0	525	99.68	42	0	0	0	0	0	43	42	0	0	1	1	12	12	0	0	0
ERR732281	IVA.c5r2	696882	658779	680998	13322	8	13322	8	6	0	14779	13741	12	10	1	13563	12	12	6	0	595	0	862	0	595	99.68	43	0	0	0	0	0	43	43	0	0	0	0	12	12	0	0	0
ERR732281	PRICE	696882	658846	687926	13322	8	11872	6	1	1450	60266	38443	94	87	55	12314	12	10	1	1450	22088	9	25640	0	20057	99.39	49	8	0	0	0	0	43	43	0	0	0	0	12	12	0	0	0
ERR732281	Inchworm	696882	658771	687309	13322	8	13309	8	0	13	284612	23923	3210	69	87	11515	12	12	0	13	267604	3187	3338	0	1275	99.64	42	0	0	0	0	0	43	43	0	0	0	0	12	12	0	0	0
ERR732281	Trinity	696882	659028	663665	13322	8	11248	7	1	2074	51994	18479	103	24	78	11066	12	10	1	2074	33445	79	7261	0	1232	99.66	39	0	0	0	0	0	43	36	1	0	7	6	12	9	1	1	2
ERR732281	VICUNA.80	696882	658953	660850	13322	8	12220	6	0	1102	23323	19724	41	34	14	10286	12	9	0	1162	3550	6	6462	0	1367	99.64	33	0	0	0	0	0	43	41	0	5	2	2	12	11	0	0	1
ERR732281	VICUNA.90	696882	659046	652193	13322	8	11873	5	0	1449	23985	20535	49	42	15	8732	12	8	0	1369	3156	5	7552	0	1416	99.57	32	5	0	0	0	0	43	37	0	5	6	6	12	10	0	0	2
ERR732280	IVA	829244	793697	803857	13578	8	13429	8	6	145	16380	14464	14	10	0	12916	10	10	6	149	1916	4	116	0	158	98.77	147	0	0	0	0	0	33	33	0	0	0	0	10	10	0	0	0
ERR732280	IVA.c5r2	829244	793695	806994	13578	8	13454	8	6	120	18442	14623	18	10	3	13106	10	10	6	124	3819	8	116	0	298	98.76	146	0	0	0	0	0	33	32	0	0	1	1	10	10	0	0	0
ERR732280	PRICE	829244	793729	817351	13578	8	13574	8	0	0	72426	51706	134	125	88	13007	10	10	0	4	21174	15	36954	0	17059	98.41	193	10	0	0	0	0	33	33	0	2	0	0	10	10	0	0	0
ERR732280	Inchworm	829244	793728	820053	13578	8	13574	8	0	0	429571	28893	4440	76	163	13633	10	10	0	4	408424	4425	7273	0	858	98.74	163	0	0	0	0	0	33	33	0	0	0	0	10	10	0	0	0
ERR732280	Trinity	829244	793742	817647	13578	8	13571	8	3	3	105501	19481	290	19	90	13103	10	10	3	7	86020	271	5903	0	805	98.76	168	0	0	0	0	0	33	33	0	0	0	0	10	10	0	0	0
ERR732280	VICUNA.80	829244	793784	791441	13578	8	12527	6	1	1047	24867	19414	48	36	22	9840	10	8	1	1051	5233	12	6300	0	717	98.8	146	1	0	0	0	0	33	31	0	2	2	2	10	10	0	0	0
ERR732280	VICUNA.90	829244	793842	782568	13578	8	12771	7	1	803	25461	20469	47	36	11	10447	10	9	1	807	4911	11	7022	0	680	98.74	147	0	0	0	0	0	33	32	0	2	1	1	10	10	0	0	0
ERR732283	IVA	778084	728324	756572	13322	8	13322	8	6	0	27321	13914	35	10	2	13427	12	12	7	0	13318	25	686	0	299	99.5	66	0	0	0	0	0	43	43	0	0	0	0	12	12	0	0	0
ERR732283	IVA.c5r2	778084	728332	761187	13322	8	13322	8	6	0	27194	13914	30	10	3	13612	12	12	7	0	13191	20	686	0	445	99.5	66	0	0	0	0	0	43	43	0	0	0	0	12	12	0	0	0
ERR732283	PRICE	778084	728316	764920	13322	8	13297	8	0	25	59396	35924	105	89	94	13888	12	12	0	25	23560	17	21470	0	16462	99.51	61	0	0	0	0	0	43	42	0	0	1	1	12	12	0	0	0
ERR732283	Inchworm	778084	728334	770253	13322	8	13322	8	0	0	388760	27593	4207	99	97	13320	12	12	0	0	371782	4194	3584	0	2040	99.48	64	0	0	0	0	0	43	43	0	0	0	0	12	12	0	0	0
ERR732283	Trinity	778084	728258	760414	13322	8	13322	8	2	0	83629	17490	153	20	92	13159	12	12	3	0	66050	133	4217	0	2172	99.51	66	0	0	0	0	0	43	41	2	0	2	0	12	10	2	2	0
ERR732283	VICUNA.80	778084	728442	760389	13322	8	12848	7	0	474	36751	18563	61	29	10	11929	12	10	0	474	18188	32	5457	0	1163	99.48	61	0	0	0	0	0	43	43	0	5	0	0	12	12	0	0	0
ERR732283	VICUNA.90	778084	728321	681969	13322	8	12707	7	1	615	38209	20252	70	36	55	10202	12	11	1	615	17957	34	6730	0	1110	99.47	61	0	0	0	0	0	43	42	1	1	1	0	12	11	1	1	0
ERR732282	IVA	967668	880575	921318	13378	8	13374	8	4	4	21295	18149	23	20	10	13504	12	12	4	4	2884	3	4904	0	1500	98.49	196	0	0	0	0	0	43	43	0	0	0	0	12	12	0	0	0
ERR732282	IVA.c5r2	967668	880414	926143	13378	8	13378	8	5	0	26548	18478	25	20	79	13578	12	12	5	0	7931	5	5082	0	1950	98.49	196	0	0	0	0	0	43	43	0	0	0	0	12	12	0	0	0
ERR732282	PRICE	967668	880442	930184	13378	8	13251	8	2	127	56926	35431	136	107	156	11930	12	12	2	127	24580	45	17542	0	13230	98.35	172	0	0	0	0	0	43	43	0	0	0	0	12	12	0	0	0
ERR732282	Inchworm	967668	880308	948074	13378	8	13375	8	0	3	2171603	26943	20859	75	5132	12930	12	12	0	3	2152314	20846	5893	0	562	98.51	200	0	0	0	0	0	43	43	0	0	0	0	12	12	0	0	0
ERR732282	Trinity	967668	880311	921436	13378	8	13375	8	4	3	419182	19631	1527	23	2632	12381	12	12	4	3	399461	1504	6274	0	954	98.51	200	0	0	0	0	0	43	42	1	0	1	0	12	11	1	1	0
ERR732282	VICUNA.80	967668	880458	893316	13378	8	13054	7	2	324	29563	23725	62	50	42	10160	12	10	2	401	6144	12	8925	0	1937	98.43	170	6	0	0	0	0	43	40	1	0	3	2	12	10	1	1	1
ERR732282	VICUNA.90	967668	880393	881564	13378	8	12303	6	0	1075	27201	21616	58	46	40	9044	12	8	0	1154	5778	12	7429	0	1573	98.42	159	5	1	0	0	0	43	38	1	0	5	4	12	9	1	1	2
ERR732285	IVA	813068	788533	784415	13417	8	13414	8	6	3	16111	15248	14	12	4	12916	11	11	7	3	1010	2	1096	0	242	99.84	17	1	0	0	0	0	49	49	0	0	0	0	11	11	0	0	0
ERR732285	IVA.c5r2	813068	788507	790607	13417	8	13415	8	6	2	16835	15442	14	12	1	13315	11	11	7	2	1540	2	1170	0	640	99.85	17	1	0	0	0	0	49	49	0	0	0	0	11	11	0	0	0
ERR732285	PRICE	813068	788459	808133	13417	8	13417	8	1	0	50018	34361	78	75	45	13825	11	11	1	0	16770	8	18981	0	14669	99.76	17	1	0	0	0	0	49	49	0	0	0	0	11	11	0	0	0
ERR732285	Inchworm	813068	788356	804474	13417	8	13417	8	0	0	341258	30029	4013	104	74	13473	11	11	0	0	322209	3997	5168	0	840	99.84	18	1	0	0	0	0	49	49	0	0	0	0	11	11	0	0	0
ERR732285	Trinity	813068	788437	802829	13417	8	13408	8	3	9	52679	23979	102	28	50	13068	11	11	3	9	28621	74	10652	0	1403	99.84	19	1	0	0	0	0	49	47	1	0	2	1	11	10	1	1	0
ERR732285	VICUNA.80	813068	788674	787977	13417	8	12881	7	0	536	24976	22493	48	45	68	10040	11	10	0	581	2518	3	8307	0	1097	99.83	17	2	0	0	0	0	49	47	2	0	2	0	11	10	1	1	0
ERR732285	VICUNA.90	813068	788445	758538	13417	8	12104	6	2	1313	21350	19046	44	41	68	8395	11	9	2	1358	2240	3	5724	0	819	99.81	17	2	0	0	0	0	49	41	2	0	15	6	11	9	1	1	1
ERR732284	IVA	780880	769499	774767	13392	8	13388	8	6	1	15276	14468	12	10	1	12659	12	12	7	4	808	2	224	0	39	98.1	245	0	0	0	0	0	43	41	0	0	2	2	12	11	0	0	1
ERR732284	IVA.c5r2	780880	769588	770456	13392	8	13388	8	6	1	15609	14546	12	10	3	12979	12	12	7	4	1063	2	559	0	213	98.09	250	0	0	0	0	0	43	41	0	0	2	2	12	11	0	0	1
ERR732284	PRICE	780880	769634	774054	13392	8	13139	7	1	250	38614	27450	50	49	29	15380	12	11	1	253	11602	3	13523	0	10734	97.87	258	6	0	0	0	0	43	43	0	0	0	0	12	12	0	0	0
ERR732284	Inchworm	780880	769572	776044	13392	8	13388	8	0	1	355780	25986	4380	90	64	12861	12	12	0	4	339560	4367	2764	0	550	98.05	256	0	0	0	0	0	43	41	0	0	2	2	12	11	0	0	1
ERR732284	Trinity	780880	769524	769084	13392	8	13388	8	5	1	33308	15174	62	11	22	13075	12	12	5	4	18134	51	1770	0	549	98.07	259	0	0	0	0	0	43	43	0	0	0	0	12	12	0	0	0
ERR732284	VICUNA.80	780880	769535	752743	13392	8	12829	8	5	560	17924	15721	23	19	1	12151	12	11	6	563	2203	4	2430	0	737	98.13	237	0	0	0	0	0	43	41	0	0	2	2	12	11	0	0	1
ERR732284	VICUNA.90	780880	769551	748559	13392	8	12939	8	2	450	21362	19112	36	32	1	10019	12	11	3	453	2250	4	5020	0	784	98.14	228	0	0	0	0	0	43	42	1	6	1	0	12	11	1	1	0
ERR732360	IVA	528450	505363	507375	13322	8	12346	7	5	0	15021	13424	11	10	1	12061	12	11	6	976	1597	1	0	0	189	99.52	51	0	1	0	0	0	43	43	0	0	0	0	12	12	0	0	0
ERR732360	IVA.c5r2	528450	505646	509769	13322	8	12346	7	5	0	15254	13642	11	10	1	12178	12	11	6	976	1612	1	0	0	204	99.51	49	0	1	0	0	0	43	43	0	0	0	0	12	12	0	0	0
ERR732360	PRICE	528450	505461	524195	13322	8	12257	7	1	89	43912	27296	72	63	36	14540	12	11	2	1065	16649	8	14653	0	14649	99.19	67	3	2	0	0	0	43	43	0	0	0	0	12	12	0	0	0
ERR732360	Inchworm	528450	505458	518990	13322	8	12808	7	0	0	369514	32474	4473	139	65	9730	12	11	0	514	351487	4447	4764	0	1099	99.47	61	2	0	0	0	0	43	43	0	4	0	0	12	12	0	0	0
ERR732360	Trinity	528450	505470	516803	13322	8	12622	7	2	0	34723	17079	71	24	10	10316	12	11	3	700	17490	47	4455	0	1162	99.5	58	2	0	0	0	0	43	42	1	0	1	0	12	11	1	1	0
ERR732360	VICUNA.80	528450	505529	517636	13322	8	12158	7	2	188	19605	17271	27	26	3	11462	12	11	3	1164	2373	1	4235	0	938	99.5	53	0	1	0	0	0	43	43	0	0	0	0	12	12	0	0	0
ERR732360	VICUNA.90	528450	505334	494844	13322	8	11697	5	1	649	22674	20163	41	40	4	8912	12	9	2	1625	2611	1	6796	0	1176	99.46	49	0	1	0	0	0	43	43	0	5	0	0	12	12	0	0	0
ERR732361	IVA	696958	686904	686878	13417	8	13414	8	8	3	13432	13415	8	8	0	13432	11	11	9	3	17	0	0	0	17	99.76	31	1	0	0	0	0	49	49	0	0	0	0	11	11	0	0	0
ERR732361	IVA.c5r2	696958	686935	683789	13417	8	13414	8	8	3	13533	13415	8	8	0	13533	11	11	9	3	118	0	0	0	118	99.76	31	1	0	0	0	0	49	49	0	0	0	0	11	11	0	0	0
ERR732361	PRICE	696958	686910	692076	13417	8	13417	8	0	0	54277	37291	89	87	65	14168	11	11	0	0	17512	4	21504	0	16821	99.71	29	1	0	0	0	0	49	49	0	0	0	0	11	11	0	0	0
ERR732361	Inchworm	696958	686805	693558	13417	8	13417	8	0	0	473431	35085	5355	136	192	14231	11	11	0	0	453828	5342	5836	0	1068	99.77	31	1	0	0	0	0	49	49	0	0	0	0	11	11	0	0	0
ERR732361	Trinity	696958	686938	684037	13417	8	13417	8	6	0	64004	14676	191	10	262	13326	11	11	7	0	49328	181	1244	0	412	99.76	31	1	0	0	0	0	49	47	1	0	2	1	11	10	1	1	0
ERR732361	VICUNA.80	696958	686866	681189	13417	8	13205	8	1	212	20830	19821	32	32	1	11957	11	11	1	212	821	0	6638	0	821	99.77	30	1	0	0	0	0	49	47	0	0	2	2	11	11	0	0	0
ERR732361	VICUNA.90	696958	686859	681119	13417	8	13257	8	2	160	20559	19554	33	33	5	11836	11	11	2	160	817	0	5738	0	817	99.77	29	1	0	0	0	0	49	49	0	4	0	0	11	11	0	0	0
ERR732323	IVA	791788	733575	761655	13322	8	13288	8	3	34	24308	17205	28	18	5	11692	12	12	3	34	7237	10	3063	0	688	99.49	63	0	0	0	0	0	43	41	0	0	2	2	12	11	0	0	1
ERR732323	IVA.c5r2	791788	733532	769949	13322	8	13322	8	3	0	25243	17240	25	16	18	13136	12	12	3	0	8137	9	3538	0	1238	99.5	68	0	0	0	0	0	43	43	0	0	0	0	12	12	0	0	0
ERR732323	PRICE	791788	733475	767450	13322	8	10892	6	1	2430	100806	55522	250	218	81	10698	12	10	1	2443	47821	51	40889	0	32998	99.51	44	0	2	0	0	0	43	36	0	0	7	7	12	11	0	0	1
ERR732323	Inchworm	791788	733394	756068	13322	8	13198	8	0	124	548862	35552	6597	157	227	10418	12	12	0	78	529823	6569	5314	0	869	99.43	69	0	1	0	0	0	43	40	0	0	3	3	12	11	0	0	1
ERR732323	Trinity	791788	733502	776486	13322	8	11632	7	2	1690	58679	24919	109	29	106	11684	12	11	2	1690	33918	80	13121	0	1808	99.48	61	0	1	0	0	0	43	38	1	0	5	4	12	10	1	1	1
ERR732323	VICUNA.80	791788	733354	768150	13322	8	12173	6	0	1149	32878	24012	63	49	28	8543	12	9	0	1160	8767	13	10274	0	1920	99.45	62	0	1	0	0	0	43	36	1	4	7	6	12	9	1	1	2
ERR732323	VICUNA.90	791788	733419	756966	13322	8	11895	5	1	1427	32447	24418	69	57	14	7493	12	8	1	1452	7848	11	11723	0	1888	99.42	61	0	0	0	0	0	43	37	1	8	6	5	12	10	1	1	1
ERR732321	IVA	863306	834310	841256	13417	8	13416	8	5	1	15553	15191	11	11	0	12738	11	11	5	1	362	0	734	0	362	99.88	16	1	0	0	0	0	49	49	0	0	0	0	11	11	0	0	0
ERR732321	IVA.c5r2	863306	834371	831406	13417	8	13414	8	6	3	14844	14439	10	10	1	13175	11	11	6	3	405	0	583	0	405	99.87	15	1	0	0	0	0	49	49	0	0	0	0	11	11	0	0	0
ERR732321	PRICE	863306	834185	832066	13417	8	10394	5	0	3023	97202	54789	250	216	57	9385	11	7	0	3031	45001	50	40654	0	31528	99.82	14	1	1	0	0	0	49	40	0	5	11	9	11	9	0	0	2
ERR732321	Inchworm	863306	834436	848459	13417	8	13417	8	0	0	575540	47352	7036	213	84	11284	11	11	0	0	552268	7014	9495	0	1098	99.83	16	1	0	0	0	0	49	47	0	0	2	2	11	11	0	0	0
ERR732321	Trinity	863306	834496	847291	13417	8	13417	8	3	0	30577	17719	58	17	2	11733	11	11	3	0	13005	42	4058	0	575	99.87	16	1	0	0	0	0	49	46	2	0	3	1	11	10	1	1	0
ERR732321	VICUNA.80	863306	834393	851630	13417	8	13016	7	0	401	24989	23305	41	40	2	11483	11	10	0	401	1684	1	9757	0	1341	99.86	15	1	0	0	0	0	49	49	0	0	0	0	11	11	0	0	0
ERR732321	VICUNA.90	863306	834331	852225	13417	8	13067	8	0	350	23039	21571	39	38	3	9811	11	11	0	350	1396	1	7574	0	1053	99.86	14	1	0	0	0	0	49	48	1	0	2	0	11	11	0	0	0
ERR732328	IVA	738138	720064	719269	13627	8	13447	8	6	180	15563	13908	13	10	2	13526	12	12	7	180	1353	3	642	0	190	98.5	197	0	0	0	0	0	35	35	0	0	0	0	12	12	0	0	0
ERR732328	IVA.c5r2	738138	720139	721050	13627	8	13448	8	6	179	17350	13909	17	10	1	13616	12	12	7	179	2989	7	918	0	259	98.51	199	0	0	0	0	0	35	35	0	0	0	0	12	12	0	0	0
ERR732328	PRICE	738138	720064	725319	13627	8	13557	8	0	70	75688	46805	129	120	85	12033	12	12	0	79	29709	13	30269	0	25672	98.07	177	5	1	0	0	0	35	33	1	6	2	1	12	11	1	1	0
ERR732328	Inchworm	738138	720117	731712	13627	8	13627	8	0	0	570040	37723	6215	136	152	13955	12	12	0	0	547868	6201	8546	0	622	98.47	199	1	0	0	0	0	35	35	0	0	0	0	12	12	0	0	0
ERR732328	Trinity	738138	720078	724605	13627	8	13627	8	5	0	104427	18419	275	14	164	13380	12	12	6	0	85941	262	4838	0	283	98.48	199	1	0	0	0	0	35	34	1	0	1	0	12	11	1	1	0
ERR732328	VICUNA.80	738138	720116	725630	13627	8	13581	8	3	46	24998	17291	38	22	8	12680	12	12	3	46	7741	16	2953	0	807	98.45	187	6	0	0	0	0	35	35	0	0	0	0	12	12	0	0	0
ERR732328	VICUNA.90	738138	720100	709590	13627	8	13001	7	2	626	24405	16623	39	23	9	11819	12	10	2	626	7816	16	3035	0	599	98.47	187	1	0	0	0	0	35	30	0	0	6	5	12	10	0	0	2
ERR732368	IVA	754792	745876	744946	13393	8	13390	8	8	3	13868	13390	9	8	4	13428	12	12	10	3	478	1	0	0	38	98.2	241	0	0	0	0	0	43	43	0	0	0	0	12	12	0	0	0
ERR732368	IVA.c5r2	754792	745939	740271	13393	8	13390	8	7	3	15386	13580	12	9	0	13530	12	12	9	3	1806	3	190	0	461	98.2	241	0	0	0	0	0	43	43	0	0	0	0	12	12	0	0	0
ERR732368	PRICE	754792	745903	748959	13393	8	13390	8	0	3	65256	44181	99	92	53	15419	12	12	0	3	21230	8	29812	0	19042	98.15	228	0	0	0	0	0	43	43	0	6	0	0	12	12	0	0	0
ERR732368	Inchworm	754792	745926	751268	13393	8	13390	8	0	3	467507	27168	5472	99	160	13867	12	12	0	3	451138	5460	2979	0	505	98.2	241	0	0	0	0	0	43	43	0	0	0	0	12	12	0	0	0
ERR732368	Trinity	754792	745904	743367	13393	8	13390	8	7	3	57562	13412	160	9	158	13380	12	12	9	3	44150	151	0	0	466	98.2	240	0	0	0	0	0	43	42	1	0	1	0	12	11	1	1	0
ERR732368	VICUNA.80	754792	745905	690832	13393	8	12281	4	2	1112	17089	15071	28	24	1	9547	12	7	3	1026	1932	4	2129	0	455	98.2	204	0	0	0	0	0	43	42	0	1	1	1	12	12	0	0	0
ERR732368	VICUNA.90	754792	745935	664837	13393	8	11685	5	0	1708	20416	18579	41	38	8	7992	12	8	0	1624	1751	3	5154	0	613	98.2	178	1	0	0	0	0	43	35	1	5	8	7	12	9	1	1	2
ERR732369	IVA	412180	333906	369175	13322	8	13322	8	8	0	18959	13322	22	8	17	13428	12	12	10	0	5637	14	0	0	106	99.46	72	0	0	0	0	0	43	43	0	0	0	0	12	12	0	0	0
ERR732369	IVA.c5r2	412180	333906	375631	13322	8	13322	8	7	0	24315	13665	35	9	35	13428	12	12	8	0	10650	26	347	0	146	99.46	72	0	0	0	0	0	43	43	0	0	0	0	12	12	0	0	0
ERR732369	PRICE	412180	333934	371558	13322	8	13303	8	4	19	40768	20291	67	28	72	13475	12	12	5	19	20591	42	5120	0	6296	99.3	63	0	0	0	0	0	43	41	0	0	2	2	12	11	0	0	1
ERR732369	Inchworm	412180	333928	406644	13322	8	13322	8	0	0	517535	27910	4278	107	322	13913	12	12	0	0	501313	4267	2900	0	669	99.46	72	0	0	0	0	0	43	43	0	0	0	0	12	12	0	0	0
ERR732369	Trinity	412180	333922	401953	13322	8	13298	8	6	24	216195	14120	582	10	291	13721	12	12	7	24	202075	572	827	0	569	99.46	72	0	0	0	0	0	43	43	0	0	0	0	12	12	0	0	0
ERR732369	VICUNA.80	412180	333932	377619	13322	8	13214	8	3	108	47203	17323	98	21	69	13124	12	12	3	108	29753	77	3550	0	997	99.46	69	1	0	0	0	0	43	43	0	0	0	0	12	12	0	0	0
ERR732369	VICUNA.90	412180	333947	358330	13322	8	12363	6	2	959	44222	16312	98	24	42	11054	12	11	3	959	27993	74	3038	0	784	99.45	61	1	0	0	0	0	43	42	0	0	1	1	12	12	0	0	0
ERR732265	IVA	786384	706296	772947	13322	8	13322	8	4	0	17033	15544	17	15	0	13345	12	12	6	0	1287	2	2182	0	462	99.48	66	0	0	0	0	0	43	43	0	0	0	0	12	12	0	0	0
ERR732265	IVA.c5r2	786384	706172	770137	13322	8	13322	8	4	0	17108	15126	16	14	2	13810	12	12	6	0	1780	2	2009	0	874	99.48	69	0	0	0	0	0	43	43	0	0	0	0	12	12	0	0	0
ERR732265	PRICE	786384	706347	782251	13322	8	13322	8	0	0	69814	40988	121	91	70	14064	12	12	0	0	28536	31	27153	0	18415	99.42	66	1	0	0	0	0	43	43	0	0	0	0	12	12	0	0	0
ERR732265	Inchworm	786384	706307	773654	13322	8	13322	8	0	0	346724	25251	4241	103	84	13077	12	12	0	0	332208	4227	1104	0	1032	99.49	68	0	0	0	0	0	43	43	0	0	0	0	12	12	0	0	0
ERR732265	Trinity	786384	706226	768886	13322	8	13322	8	3	0	39315	19319	74	23	15	13071	12	12	3	0	19812	51	6146	0	1446	99.49	68	0	0	0	0	0	43	42	1	0	1	0	12	11	1	1	0
ERR732265	VICUNA.80	786384	706255	720479	13322	8	12405	5	2	917	17831	16245	27	26	18	10379	12	9	2	917	1456	1	2848	0	1102	99.45	58	3	0	0	0	0	43	41	0	0	2	2	12	11	0	0	1
ERR732265	VICUNA.90	786384	706413	727979	13322	8	12530	6	2	792	19279	17268	31	30	24	10258	12	10	2	792	1616	1	3980	0	1145	99.48	61	0	0	0	0	0	43	41	0	0	2	2	12	11	0	0	1
ERR732362	IVA	660630	615831	647738	13322	8	13322	8	5	0	19411	16365	21	17	0	12990	12	12	6	0	2641	4	2823	0	846	99.48	70	0	0	0	0	0	43	43	0	0	0	0	12	12	0	0	0
ERR732362	IVA.c5r2	660630	615920	649779	13322	8	13322	8	5	0	20797	17560	22	18	8	13203	12	12	6	0	3253	4	3547	0	1154	99.49	70	0	0	0	0	0	43	43	0	0	0	0	12	12	0	0	0
ERR732362	PRICE	660630	615887	656017	13322	8	13322	8	0	0	95856	57093	157	142	120	14397	12	12	0	0	38847	20	42991	0	34722	99.3	72	0	0	0	0	0	43	43	0	0	0	0	12	12	0	0	0
ERR732362	Inchworm	660630	616076	648542	13322	8	13250	8	0	72	407870	33183	4925	127	120	11617	12	11	0	13	388492	4905	5860	0	1346	99.47	69	0	1	0	0	0	43	43	0	0	0	0	12	12	0	0	0
ERR732362	Trinity	660630	615904	641086	13322	8	12080	7	4	1242	38524	16866	76	21	15	11705	12	10	4	1247	21607	55	4805	0	1266	99.48	63	0	1	0	0	0	43	40	1	0	4	2	12	10	1	1	1
ERR732362	VICUNA.80	660630	615958	621831	13322	8	12798	7	1	524	24231	19872	40	34	5	10168	12	11	1	525	3975	5	6633	0	1643	99.46	67	2	1	0	0	0	43	41	0	0	2	2	12	11	0	0	1
ERR732362	VICUNA.90	660630	615862	600918	13322	8	12279	6	1	1043	20807	17370	38	33	3	9212	12	10	1	980	2939	4	4698	0	1024	99.47	63	1	1	0	0	0	43	41	0	0	2	2	12	11	0	0	1
ERR732264	IVA	854786	848921	848875	13417	8	13414	8	8	3	13432	13415	8	8	0	13432	11	11	9	3	17	0	0	0	17	98.88	149	1	0	0	0	0	49	49	0	0	0	0	11	11	0	0	0
ERR732264	IVA.c5r2	854786	848941	841779	13417	8	13414	8	8	3	13533	13415	8	8	0	13533	11	11	9	3	118	0	0	0	118	98.88	149	1	0	0	0	0	49	49	0	0	0	0	11	11	0	0	0
ERR732264	PRICE	854786	848846	849587	13417	8	13343	8	1	74	45523	31119	73	70	18	13298	11	11	1	74	16045	9	14252	0	13106	98.81	125	1	0	0	0	0	49	48	1	5	1	0	11	11	0	0	0
ERR732264	Inchworm	854786	848890	850947	13417	8	13417	8	0	0	339395	32585	4165	99	39	13659	11	11	0	0	316632	4144	9289	0	782	98.87	149	1	0	0	0	0	49	49	0	0	0	0	11	11	0	0	0
ERR732264	Trinity	854786	848859	844896	13417	8	13410	8	5	7	26584	16839	45	13	30	12694	11	11	6	7	9745	32	3398	0	524	98.88	148	1	0	0	0	0	49	49	0	0	0	0	11	11	0	0	0
ERR732264	VICUNA.80	854786	848936	829599	13417	8	12841	7	3	576	16779	16116	17	17	1	12684	11	10	4	576	663	0	2483	0	663	98.9	131	1	0	0	0	0	49	48	0	0	1	1	11	11	0	0	0
ERR732264	VICUNA.90	854786	848894	843283	13417	8	13274	8	3	143	18371	17732	21	21	1	13259	11	11	4	143	639	0	3671	0	639	98.86	137	1	0	0	0	0	49	49	0	0	0	0	11	11	0	0	0
ERR732363	IVA	773282	677663	760033	13378	8	13374	8	8	2	34495	13374	40	8	2	13528	12	12	10	4	21121	32	0	0	154	98.55	194	0	0	0	0	0	43	43	0	0	0	0	12	12	0	0	0
ERR732363	IVA.c5r2	773282	677642	759128	13378	8	13374	8	8	2	35091	13374	37	8	2	13528	12	12	10	4	21717	29	0	0	154	98.56	193	0	0	0	0	0	43	43	0	0	0	0	12	12	0	0	0
ERR732363	PRICE	773282	677688	758009	13378	8	13283	8	2	93	52007	26808	81	55	62	14883	12	12	2	95	25541	28	12702	0	12406	98.46	197	1	0	0	0	0	43	43	0	0	0	0	12	12	0	0	0
ERR732363	Inchworm	773282	677642	768922	13378	8	13375	8	0	1	465315	33508	5250	119	62	13658	12	12	0	3	444924	5234	6968	0	694	98.55	193	0	0	0	0	0	43	43	0	0	0	0	12	12	0	0	0
ERR732363	Trinity	773282	677642	755885	13378	8	13375	8	6	1	70123	15762	96	11	27	13273	12	12	7	3	54361	85	2362	0	553	98.56	193	0	0	0	0	0	43	42	1	0	1	0	12	11	1	1	0
ERR732363	VICUNA.80	773282	677683	756316	13378	8	12897	7	2	479	48334	16158	77	21	37	11367	12	10	3	481	32176	56	2625	0	556	98.52	175	0	0	0	0	0	43	41	0	4	3	2	12	11	0	0	1
ERR732363	VICUNA.90	773282	677691	735827	13378	8	12169	5	3	1207	48759	15663	79	20	20	11493	12	8	4	1209	33096	59	3303	0	588	98.57	175	0	0	0	0	0	43	42	0	0	1	1	12	12	0	0	0
ERR732249	IVA	869288	843191	843766	13393	8	13392	8	8	1	14181	13392	10	8	0	13427	12	12	10	1	789	2	0	0	35	98.32	225	0	0	0	0	0	43	43	0	0	0	0	12	12	0	0	0
ERR732249	IVA.c5r2	869288	843226	840007	13393	8	13392	8	8	1	14542	13392	10	8	1	13528	12	12	10	1	1150	2	0	0	136	98.32	225	0	0	0	0	0	43	43	0	0	0	0	12	12	0	0	0
ERR732249	PRICE	869288	843206	844238	13393	8	13392	8	0	1	49282	33224	77	71	38	14871	12	12	0	1	17242	11	17945	0	14041	98.29	214	0	0	0	0	0	43	43	0	0	0	0	12	12	0	0	0
ERR732249	Inchworm	869288	843238	865202	13393	8	13392	8	1	1	573846	33208	5327	77	594	14014	12	12	0	1	547895	5309	12559	0	804	98.32	225	0	0	0	0	0	43	43	0	0	0	0	12	12	0	0	0
ERR732249	Trinity	869288	843218	856763	13393	8	13392	8	7	1	174463	13414	529	9	342	13412	12	12	9	1	161049	520	0	0	485	98.32	224	0	0	0	0	0	43	42	1	0	1	0	12	11	1	1	0
ERR732249	VICUNA.80	869288	843194	808267	13393	8	12439	6	1	954	29999	16152	60	25	13	10675	12	9	2	954	13441	35	3372	0	456	98.22	198	0	0	0	0	0	43	39	1	0	4	3	12	10	1	1	1
ERR732249	VICUNA.90	869288	843241	805322	13393	8	12294	6	0	1099	30540	17530	64	31	5	9716	12	9	1	1099	12688	33	4149	0	517	98.3	187	0	0	0	0	0	43	39	1	0	4	3	12	10	1	1	1
ERR732248	IVA	833122	624126	801701	13322	8	13322	8	7	0	47871	13683	50	9	1	13428	12	12	8	0	34188	41	361	0	179	99.49	68	0	0	0	0	0	43	43	0	0	0	0	12	12	0	0	0
ERR732248	IVA.c5r2	833122	624116	809146	13322	8	13322	8	7	0	50948	13683	49	9	1	13528	12	12	8	0	37265	40	361	0	260	99.49	68	0	0	0	0	0	43	43	0	0	0	0	12	12	0	0	0
ERR732248	PRICE	833122	624137	801434	13322	8	13322	8	1	0	57359	25583	69	43	160	15626	12	12	1	0	32532	27	11528	0	10034	99.42	76	2	0	0	0	0	43	43	0	0	0	0	12	12	0	0	0
ERR732248	Inchworm	833122	624152	828445	13322	8	13322	8	0	0	638183	27562	5936	96	162	13569	12	12	0	0	621455	5924	3334	0	719	99.48	68	0	0	0	0	0	43	43	0	0	0	0	12	12	0	0	0
ERR732248	Trinity	833122	624118	826929	13322	8	13322	8	6	0	221888	16006	385	11	57	13798	12	12	8	0	206088	375	2480	0	638	99.49	68	0	0	0	0	0	43	43	0	0	0	0	12	12	0	0	0
ERR732248	VICUNA.80	833122	624110	771123	13322	8	12810	7	3	512	67939	16645	108	21	77	11680	12	11	4	512	51294	87	3360	0	837	99.47	67	0	0	0	0	0	43	43	0	0	0	0	12	12	0	0	0
ERR732248	VICUNA.90	833122	624121	775906	13322	8	12527	6	3	795	70419	16826	119	23	91	11583	12	10	4	795	53593	96	3888	0	805	99.47	63	0	0	0	0	0	43	43	0	0	0	0	12	12	0	0	0
ERR732245	IVA	891864	682645	871141	13417	8	13414	8	6	3	24255	14215	25	10	2	12804	11	11	7	3	9758	15	461	0	37	99.16	103	1	0	0	0	0	49	47	0	0	2	2	11	11	0	0	0
ERR732245	IVA.c5r2	891864	682621	878917	13417	8	13415	8	6	2	27848	14649	30	11	1	13038	11	11	7	2	12917	19	806	0	203	99.16	102	1	0	0	0	0	49	47	0	0	2	2	11	11	0	0	0
ERR732245	PRICE	891864	682578	880877	13417	8	13412	8	2	5	59982	27180	122	60	20	13569	11	11	2	5	33207	65	12688	0	9656	99.08	108	1	0	0	0	0	49	47	0	0	2	2	11	11	0	0	0
ERR732245	Inchworm	891864	682597	885817	13417	8	13417	8	0	0	373382	29686	3804	81	113	13170	11	11	0	0	351080	3784	8127	0	1513	99.19	108	1	0	0	0	0	49	47	0	0	2	2	11	11	0	0	0
ERR732245	Trinity	891864	682621	877151	13417	8	13417	8	4	0	105574	30544	170	30	55	13306	11	11	4	0	74532	140	17499	0	1423	99.18	109	1	0	0	0	0	49	46	2	0	3	1	11	10	1	1	0
ERR732245	VICUNA.80	891864	682536	797727	13417	8	12866	7	1	551	34411	17006	57	25	5	11371	11	9	1	548	17148	31	3440	0	721	99.11	92	2	0	0	0	0	49	49	0	0	0	0	11	11	0	0	0
ERR732245	VICUNA.90	891864	682593	832366	13417	8	12857	7	2	560	34822	17123	60	27	19	10517	11	9	2	557	17442	32	3396	0	659	99.15	95	1	0	0	0	0	49	46	1	0	4	2	11	11	0	0	0
ERR732247	IVA	893394	886418	888511	13322	8	13322	8	8	0	15996	13322	12	8	5	13428	12	12	10	0	2674	4	0	0	106	99.49	68	0	0	0	0	0	43	43	0	0	0	0	12	12	0	0	0
ERR732247	IVA.c5r2	893394	886444	885039	13322	8	13322	8	8	0	16307	13322	12	8	10	13528	12	12	10	0	2985	4	0	0	206	99.49	68	0	0	0	0	0	43	43	0	0	0	0	12	12	0	0	0
ERR732247	PRICE	893394	886414	885697	13322	8	13233	8	1	89	55451	35454	93	90	16	13701	12	12	3	89	20205	3	21240	0	19367	99.44	65	0	0	0	0	0	43	43	0	0	0	0	12	12	0	0	0
ERR732247	Inchworm	893394	886395	888845	13322	8	13322	8	0	0	415606	29673	4969	113	48	13669	12	12	0	0	398000	4951	4164	0	971	99.47	67	0	0	0	0	0	43	43	0	0	0	0	12	12	0	0	0
ERR732247	Trinity	893394	886439	889922	13322	8	13322	8	7	0	48650	13683	90	9	82	13784	12	12	8	0	35027	81	301	0	582	99.49	68	0	0	0	0	0	43	43	0	0	0	0	12	12	0	0	0
ERR732247	VICUNA.80	893394	886399	857129	13322	8	12956	7	2	366	23690	18778	36	27	4	12276	12	11	2	366	4767	9	5356	0	759	99.49	66	0	0	0	0	0	43	43	0	0	0	0	12	12	0	0	0
ERR732247	VICUNA.90	893394	886409	845874	13322	8	12845	6	1	477	23540	18659	35	26	3	12503	12	10	2	477	4736	9	5763	0	764	99.48	67	0	0	0	0	0	43	42	0	0	1	1	12	12	0	0	0
ERR732246	IVA	723484	611192	696488	13322	8	13322	8	7	0	20947	13602	21	9	1	13427	12	12	9	0	7110	12	517	0	142	99.48	69	0	0	0	0	0	43	43	0	0	0	0	12	12	0	0	0
ERR732246	IVA.c5r2	723484	611219	701786	13322	8	13322	8	7	0	21607	13602	22	9	2	13528	12	12	9	0	7770	13	517	0	243	99.48	69	0	0	0	0	0	43	43	0	0	0	0	12	12	0	0	0
ERR732246	PRICE	723484	611236	702505	13322	8	13322	8	1	0	53298	27357	85	47	59	15879	12	12	3	0	25373	37	14612	0	10624	99.38	81	2	0	0	0	0	43	43	0	0	0	0	12	12	0	0	0
ERR732246	Inchworm	723484	611209	717777	13322	8	13322	8	0	0	426675	29649	4387	92	89	13352	12	12	0	0	406773	4373	6487	0	746	99.46	69	0	0	0	0	0	43	43	0	0	0	0	12	12	0	0	0
ERR732246	Trinity	723484	611222	699518	13322	8	13322	8	5	0	108142	16786	229	11	37	13815	12	12	6	0	91016	217	3819	0	665	99.48	69	0	0	0	0	0	43	43	0	0	0	0	12	12	0	0	0
ERR732246	VICUNA.80	723484	611223	700034	13322	8	13112	8	3	210	32510	14558	50	15	28	12836	12	12	4	210	17541	35	1450	0	746	99.48	64	0	0	0	0	0	43	43	0	0	0	0	12	12	0	0	0
ERR732246	VICUNA.90	723484	611249	612822	13322	8	12781	7	3	541	32396	14409	50	15	29	12491	12	9	4	541	17802	35	960	0	626	99.47	62	0	0	0	0	0	43	43	0	0	0	0	12	12	0	0	0
ERR732366	IVA	711384	644162	692166	13417	8	13415	8	6	2	37467	14954	45	11	1	12740	11	11	6	2	22594	34	412	0	187	99.64	45	1	0	0	0	0	49	49	0	0	0	0	11	11	0	0	0
ERR732366	IVA.c5r2	711384	644092	690898	13417	8	13415	8	7	2	40271	13908	45	9	2	13468	11	11	7	2	26363	36	299	0	272	99.63	47	1	0	0	0	0	49	49	0	0	0	0	11	11	0	0	0
ERR732366	PRICE	711384	644162	689657	13417	8	13417	8	1	0	55269	29817	94	67	26	14747	11	11	1	0	26156	29	14968	0	12954	99.63	46	1	0	0	0	0	49	49	0	0	0	0	11	11	0	0	0
ERR732366	Inchworm	711384	644143	697400	13417	8	13410	8	0	7	459335	32543	4871	127	51	12890	11	11	0	7	440502	4853	5323	0	713	99.62	48	1	0	0	0	0	49	49	0	0	0	0	11	11	0	0	0
ERR732366	Trinity	711384	644233	706178	13417	8	13417	8	5	0	97200	16607	155	13	15	13833	11	11	5	0	80674	142	3122	0	783	99.64	47	1	0	0	0	0	49	49	0	0	0	0	11	11	0	0	0
ERR732366	VICUNA.80	711384	644107	683783	13417	8	12429	4	2	988	46223	15504	73	23	23	10494	11	8	2	988	30648	50	2368	0	652	99.64	40	1	0	0	0	0	49	46	0	3	3	3	11	11	0	0	0
ERR732366	VICUNA.90	711384	644174	657911	13417	8	11786	5	0	1631	45306	15480	75	26	23	9107	11	8	0	1631	29826	49	2898	0	756	99.67	38	1	1	0	0	0	49	47	0	0	2	2	11	11	0	0	0
ERR732370	IVA	701312	668799	687494	13417	8	13411	8	5	3	16608	15063	15	13	3	13061	11	11	5	13	1451	2	1612	0	384	99	131	1	0	0	0	0	49	49	0	0	0	0	11	11	0	0	0
ERR732370	IVA.c5r2	701312	668724	686095	13417	8	13412	8	5	2	16987	14600	15	12	3	13781	11	11	5	5	2293	3	1082	0	744	98.99	131	1	0	0	0	0	49	49	0	0	0	0	11	11	0	0	0
ERR732370	PRICE	701312	668812	681919	13417	8	7519	4	1	5895	44705	26238	111	95	112	8026	11	6	0	5898	19708	23	17106	0	12998	98.71	98	2	1	1	0	0	49	32	0	0	19	17	11	7	0	0	4
ERR732370	Inchworm	701312	668814	696100	13417	8	13368	8	0	46	331762	22558	3825	55	54	13352	11	11	0	3	314225	3808	3954	0	1856	98.99	132	1	0	0	0	0	49	49	0	0	0	0	11	11	0	0	0
ERR732370	Trinity	701312	668799	673356	13417	8	13399	8	4	15	56254	18002	151	22	25	12397	11	11	4	18	38003	129	4753	0	899	99	133	1	0	0	0	0	49	48	1	0	1	0	11	10	1	1	0
ERR732370	VICUNA.80	701312	668830	679431	13417	8	11144	5	3	2270	16778	13620	28	21	16	9135	11	7	3	2273	3272	7	1891	0	873	98.92	104	9	0	0	0	0	49	42	0	0	7	7	11	10	0	0	1
ERR732370	VICUNA.90	701312	668601	675402	13417	8	12178	5	3	1236	18417	14665	29	21	26	10401	11	9	3	1239	3810	8	1593	0	958	98.99	108	1	0	0	0	0	49	48	0	0	1	1	11	11	0	0	0
ERR732373	IVA	746932	704621	733006	13417	8	13415	8	6	2	14967	14563	12	11	0	13432	11	11	7	3	477	1	1090	0	159	99.62	50	1	0	0	0	0	49	49	0	0	0	0	11	11	0	0	0
ERR732373	IVA.c5r2	746932	704571	728619	13417	8	13414	8	6	3	15182	14543	12	11	0	13535	11	11	7	3	712	1	1070	0	289	99.62	50	1	0	0	0	0	49	49	0	0	0	0	11	11	0	0	0
ERR732373	PRICE	746932	704671	739821	13417	8	11597	7	0	1820	78315	44046	145	132	77	12951	11	10	0	1813	36154	22	29399	0	30394	99.48	54	8	0	0	0	0	49	45	0	0	4	4	11	10	0	0	1
ERR732373	Inchworm	746932	704687	740525	13417	8	13390	8	0	27	353135	34073	4098	100	99	12904	11	11	0	0	328524	4075	10402	0	964	99.59	46	1	0	0	0	0	49	49	0	0	0	0	11	11	0	0	0
ERR732373	Trinity	746932	704763	673802	13417	8	13316	8	3	101	43179	17573	103	18	91	13159	11	11	4	101	25606	85	4227	0	812	99.62	49	1	0	0	0	0	49	49	0	0	0	0	11	11	0	0	0
ERR732373	VICUNA.80	746932	704639	728343	13417	8	12873	7	1	544	22150	20629	40	39	9	10335	11	9	1	542	1556	1	6972	0	1085	99.56	46	1	0	0	0	0	49	47	0	5	4	2	11	10	0	0	1
ERR732373	VICUNA.90	746932	704672	721738	13417	8	12732	7	0	685	21189	19694	41	40	8	9125	11	8	0	728	1530	1	5771	0	1059	99.56	47	1	0	0	0	0	49	43	1	1	9	5	11	10	0	0	1
ERR732375	IVA	823898	557491	778994	13353	8	12772	7	5	263	16755	14821	17	14	0	10847	12	11	5	581	1934	3	1243	0	181	99.87	18	0	0	0	0	0	43	35	0	0	9	8	12	9	0	0	3
ERR732375	IVA.c5r2	823898	557452	805780	13353	8	12772	7	6	263	16270	14181	14	11	0	12168	12	11	7	581	2089	3	1047	0	258	99.86	18	0	0	0	0	0	43	39	0	0	4	4	12	11	0	0	1
ERR732375	PRICE	823898	557519	802770	13353	8	7842	4	2	5193	91752	23550	203	73	33	8329	12	6	2	5612	68602	136	15253	0	13324	99.64	19	8	0	0	0	0	43	31	0	4	13	12	12	9	0	0	3
ERR732375	Inchworm	823898	557562	815484	13353	8	13353	8	0	0	362314	29877	4332	115	113	10112	12	12	0	0	343982	4307	4602	0	1024	99.83	20	0	0	0	0	0	43	37	0	0	6	6	12	10	0	0	2
ERR732375	Trinity	823898	557543	805782	13353	8	13191	8	2	162	48120	23921	93	31	33	11820	12	12	2	275	24098	63	10956	0	1310	99.86	19	0	0	0	0	0	43	40	1	0	3	2	12	10	1	1	1
ERR732375	VICUNA.80	823898	557453	792677	13353	8	11688	4	1	1348	20894	16780	40	33	6	7212	12	7	1	1665	3953	7	3298	0	946	99.82	19	4	0	0	0	0	43	31	0	0	12	12	12	9	0	0	3
ERR732375	VICUNA.90	823898	557511	794199	13353	8	11785	4	1	1251	20628	16512	41	34	11	6465	12	7	1	1568	3955	7	2879	0	967	99.83	16	4	0	0	0	0	43	31	0	0	12	12	12	9	0	0	3
ERR732367	IVA	928122	903090	903122	13417	8	13414	8	6	3	15358	14927	12	12	0	13529	11	11	6	3	483	0	1467	0	483	99.67	43	1	0	0	0	0	49	49	0	0	0	0	11	11	0	0	0
ERR732367	IVA.c5r2	928122	903141	904214	13417	8	13416	8	6	1	15715	14979	13	13	1	13816	11	11	6	1	773	0	1529	0	773	99.67	43	1	0	0	0	0	49	49	0	0	0	0	11	11	0	0	0
ERR732367	PRICE	928122	903241	922742	13417	8	13417	8	0	0	86267	50873	149	131	89	15153	11	11	0	1	35876	21	36249	0	31136	99.58	53	1	0	0	0	0	49	48	0	4	1	1	11	11	0	0	0
ERR732367	Inchworm	928122	903191	920010	13417	8	13417	8	0	0	465699	35883	5772	147	58	14223	11	11	0	4	446370	5759	5915	0	1217	99.67	43	1	0	0	0	0	49	49	0	0	0	0	11	11	0	0	0
ERR732367	Trinity	928122	903276	910106	13417	8	13417	8	3	0	30691	17668	55	14	70	13327	11	11	3	0	13023	41	4236	0	666	99.67	43	1	0	0	0	0	49	46	2	0	3	1	11	10	1	1	0
ERR732367	VICUNA.80	928122	903123	862312	13417	8	12760	6	0	657	23350	21759	42	41	9	9674	11	11	0	568	1443	1	7603	0	972	99.65	35	1	0	0	0	0	49	49	0	8	0	0	11	11	0	0	0
ERR732367	VICUNA.90	928122	903237	868958	13417	8	12863	7	0	554	22195	20555	41	40	6	9641	11	10	0	554	1557	1	6456	0	1086	99.65	34	2	0	0	0	0	49	48	0	4	1	1	11	11	0	0	0
ERR732412	IVA	1382800	1286261	1338263	13322	8	13322	8	6	0	21841	14343	20	10	1	12635	12	12	7	0	7498	10	221	0	129	99.5	66	0	0	0	0	0	43	43	0	0	0	0	12	12	0	0	0
ERR732412	IVA.c5r2	1382800	1286390	1360257	13322	8	13322	8	6	0	23845	14549	19	9	1	12816	12	12	7	0	9296	10	323	0	193	99.49	64	0	0	0	0	1	43	43	0	0	0	0	12	12	0	0	0
ERR732412	PRICE	1382800	1286376	1360256	13322	8	10945	6	2	2377	77635	41630	202	165	42	11259	12	9	3	2293	38400	50	27247	0	23959	99.28	56	6	1	0	0	0	43	41	0	0	3	2	12	11	0	0	1
ERR732412	Inchworm	1382800	1286353	1372084	13322	8	13262	8	0	60	579400	35243	7149	138	69	10999	12	12	0	0	558906	7126	7008	0	1048	99.49	68	0	0	0	0	0	43	42	1	0	1	0	12	11	1	1	0
ERR732412	Trinity	1382800	1286384	1358046	13322	8	13322	8	3	0	53535	18509	102	18	9	13315	12	12	4	0	34943	84	5259	0	1066	99.49	68	0	0	0	0	0	43	42	1	0	1	0	12	11	1	1	0
ERR732412	VICUNA.80	1382800	1286302	1325961	13322	8	12555	7	0	767	28489	19951	41	33	8	10474	12	11	1	767	8435	8	6420	0	1361	99.49	64	0	0	0	0	0	43	42	0	0	1	1	12	12	0	0	0
ERR732412	VICUNA.90	1382800	1286322	1324349	13322	8	12720	7	2	602	26516	17757	40	29	10	10650	12	10	3	602	8488	11	4565	0	1086	99.47	63	1	0	0	0	0	43	42	0	0	1	1	12	12	0	0	0
ERR732334	IVA	852448	829583	822283	13381	8	13377	8	6	2	15223	14532	12	11	0	12748	11	11	7	4	750	1	729	0	327	98.44	200	0	0	0	0	0	41	41	0	0	0	0	11	11	0	0	0
ERR732334	IVA.c5r2	852448	829608	823172	13381	8	13377	8	6	2	15816	14731	12	11	0	13194	11	11	7	4	1144	1	790	0	720	98.42	195	0	0	0	0	0	41	41	0	0	0	0	11	11	0	0	0
ERR732334	PRICE	852448	829559	832868	13381	8	10787	5	0	2592	98051	51317	255	224	64	8844	11	8	0	2594	49097	48	36360	0	35746	98.15	131	4	1	0	0	0	41	37	0	4	4	4	11	10	0	0	1
ERR732334	Inchworm	852448	829626	840111	13381	8	13377	8	0	2	507666	31461	6122	124	123	10505	11	11	0	28	489802	6103	4016	0	1062	98.4	194	0	1	0	0	0	41	39	0	0	2	2	11	10	0	0	1
ERR732334	Trinity	852448	829697	840392	13381	8	13377	8	2	2	48144	25258	96	29	77	12228	11	11	2	4	22902	67	11846	0	1568	98.43	204	0	0	0	0	0	41	40	1	0	1	0	11	10	1	1	0
ERR732334	VICUNA.80	852448	829678	831701	13381	8	13062	8	1	317	22610	19890	38	35	18	11468	11	11	1	222	2436	3	6167	0	1472	98.43	189	1	0	0	0	0	41	39	0	0	2	2	11	10	0	0	1
ERR732334	VICUNA.90	852448	829602	822474	13381	8	12705	7	1	674	22402	19772	40	37	18	10079	11	10	1	659	2365	3	6076	0	1364	98.36	176	5	0	0	0	0	41	38	0	0	3	3	11	10	0	0	1
ERR732337	IVA	820160	739036	803419	13392	8	13387	8	8	5	14838	13387	11	8	1	13529	12	12	10	5	1451	3	0	0	142	98.1	255	0	0	0	0	0	43	43	0	0	0	0	12	12	0	0	0
ERR732337	IVA.c5r2	820160	739029	804324	13392	8	13387	8	8	5	15771	13387	13	8	1	13591	12	12	10	5	2384	5	0	0	204	98.1	255	0	0	0	0	0	43	43	0	0	0	0	12	12	0	0	0
ERR732337	PRICE	820160	739025	812946	13392	8	13345	8	1	47	93047	45333	173	129	15	13660	12	12	2	47	48786	48	29835	0	27334	98.11	237	0	0	0	0	0	43	42	0	0	1	1	12	12	0	0	0
ERR732337	Inchworm	820160	739029	814330	13392	8	13387	8	0	5	569457	33861	6694	138	119	14056	12	12	0	5	551716	6683	4354	0	905	98.1	255	0	0	0	0	0	43	43	0	0	0	0	12	12	0	0	0
ERR732337	Trinity	820160	739001	806964	13392	8	13387	8	7	5	53321	13782	130	9	122	13791	12	12	8	5	39539	121	399	0	451	98.1	255	0	0	0	0	0	43	43	0	0	0	0	12	12	0	0	0
ERR732337	VICUNA.80	820160	739032	813022	13392	8	13387	8	4	5	18764	14861	21	13	11	12983	12	12	5	5	3903	8	776	0	754	98.07	246	0	0	0	0	0	43	42	1	0	1	0	12	11	1	1	0
ERR732337	VICUNA.90	820160	739034	810011	13392	8	13334	8	1	58	21037	17558	31	24	20	12070	12	12	1	58	3479	7	3361	0	691	98.1	251	0	0	0	0	0	43	40	1	0	3	2	12	11	1	1	0
ERR732251	IVA	898640	895052	891700	13392	8	13392	8	8	0	13530	13392	8	8	1	13530	12	12	10	0	138	0	0	0	138	98.06	260	0	0	0	0	0	43	43	0	0	0	0	12	12	0	0	0
ERR732251	IVA.c5r2	898640	895007	890794	13392	8	13392	8	8	0	14384	13392	10	8	1	13531	12	12	10	0	992	2	0	0	139	98.06	260	0	0	0	0	0	43	43	0	0	0	0	12	12	0	0	0
ERR732251	PRICE	898640	894986	895426	13392	8	13288	8	1	104	45319	30099	67	65	31	14896	12	11	1	105	15533	3	15680	0	14632	98.03	250	0	0	0	0	0	43	43	0	0	0	0	12	12	0	0	0
ERR732251	Inchworm	898640	895000	893380	13392	8	13392	8	0	0	380947	25440	4688	81	32	13408	12	12	0	0	363678	4674	3829	0	590	98.06	260	0	0	0	0	0	43	43	0	0	0	0	12	12	0	0	0
ERR732251	Trinity	898640	895044	892254	13392	8	13392	8	5	0	33966	15396	64	11	44	13363	12	12	7	0	18570	53	1982	0	598	98.05	259	0	0	0	0	0	43	42	1	0	1	0	12	11	1	1	0
ERR732251	VICUNA.80	898640	895014	874143	13392	8	12998	7	1	394	19064	17902	25	24	4	12450	12	11	3	394	1162	1	4017	0	821	98.06	229	0	0	0	0	0	43	43	0	0	0	0	12	12	0	0	0
ERR732251	VICUNA.90	898640	895009	830323	13392	8	12571	6	1	821	18821	17696	31	30	1	9496	12	10	3	821	1125	1	3772	0	784	98.03	222	0	0	0	0	0	43	42	0	0	1	1	12	12	0	0	0
ERR732330	IVA	848004	798997	825845	13417	8	12174	7	4	1241	17284	15765	21	19	2	10514	11	10	3	1244	1308	0	2977	0	1308	99.66	39	1	0	0	0	0	49	49	0	3	0	0	11	11	0	0	0
ERR732330	IVA.c5r2	848004	798841	824893	13417	8	12587	7	3	828	18126	16613	21	19	0	11478	11	10	3	830	1260	0	3481	0	1260	99.63	39	4	0	0	0	1	49	47	0	4	2	2	11	11	0	0	0
ERR732330	PRICE	848004	799111	832650	13417	8	8423	5	1	4992	116908	56759	328	282	30	8941	11	7	1	5009	64741	71	42800	0	45645	99.21	38	5	0	0	0	0	49	31	1	3	22	17	11	7	0	0	4
ERR732330	Inchworm	848004	798847	824763	13417	8	13318	8	0	99	524091	30670	6315	128	370	9806	11	11	0	33	506006	6285	4259	0	1447	99.62	42	1	0	0	0	0	49	45	2	0	4	2	11	10	1	1	0
ERR732330	Trinity	848004	799269	809342	13417	8	11495	7	3	1922	48374	17057	125	28	254	8990	11	9	3	1837	31234	97	5290	0	914	99.65	39	1	1	0	0	0	49	37	2	0	14	10	11	8	1	1	2
ERR732330	VICUNA.80	848004	799010	750524	13417	8	10047	3	1	3368	17033	15261	36	34	7	7494	11	7	1	3363	1755	2	4469	0	1034	99.63	32	2	0	0	0	0	49	38	1	0	11	10	11	9	0	0	2
ERR732330	VICUNA.90	848004	798955	798034	13417	8	9675	3	0	3740	19273	17324	44	42	13	6672	11	7	0	3686	1951	2	6864	0	1230	99.63	32	1	0	0	0	0	49	31	2	0	25	16	11	7	1	1	3
ERR732333	IVA	796394	769345	764268	13393	8	13260	8	5	132	16119	14837	12	11	1	12400	12	12	5	1	1080	1	470	0	142	98.23	192	0	0	0	0	0	43	43	0	0	0	0	12	12	0	0	0
ERR732333	IVA.c5r2	796394	769451	761541	13393	8	13392	8	5	0	18123	16291	14	12	3	13404	12	12	5	1	1791	2	1219	0	410	98.24	185	0	0	0	0	1	43	43	0	0	0	0	12	12	0	0	0
ERR732333	PRICE	796394	769437	772237	13393	8	11584	6	0	1808	103311	53418	270	224	56	9638	12	9	0	1987	54232	69	36165	0	34645	98.31	164	7	1	0	0	0	43	40	1	0	3	2	12	10	1	1	1
ERR732333	Inchworm	796394	769452	784002	13393	8	13289	8	0	103	509873	27942	5968	100	213	9965	12	12	0	51	491709	5945	4343	0	727	98.23	216	2	0	0	0	0	43	41	0	0	2	2	12	11	0	0	1
ERR732333	Trinity	796394	769363	779406	13393	8	11763	7	6	1629	59471	18935	120	20	51	12078	12	10	6	1631	40437	100	7246	0	1375	98.24	204	4	0	0	0	0	43	37	0	0	7	6	12	10	0	0	2
ERR732333	VICUNA.80	796394	769427	783446	13393	8	13090	7	0	302	27663	21181	54	43	12	9207	12	11	0	303	6103	11	7112	0	1598	98.32	203	1	1	0	0	0	43	43	0	5	0	0	12	12	0	0	0
ERR732333	VICUNA.90	796394	769412	782516	13393	8	13243	8	1	149	26385	21649	53	46	12	9492	12	11	1	150	4619	7	7715	0	1547	98.35	209	0	0	0	0	0	43	41	0	0	2	2	12	11	0	0	1
ERR732332	IVA	846926	810519	824654	13286	8	13157	8	6	129	34378	13581	30	11	3	12551	12	12	7	152	20727	19	70	0	384	99.59	54	0	1	0	0	0	35	35	0	3	0	0	12	12	0	0	0
ERR732332	IVA.c5r2	846926	810577	826545	13286	8	13286	8	6	0	34715	13814	28	10	43	13091	12	12	7	23	20831	18	384	0	381	99.58	55	0	1	0	0	0	35	33	0	0	2	2	12	11	0	0	1
ERR732332	PRICE	846926	810538	814475	13286	8	8475	5	0	4811	97600	48314	195	183	56	9895	12	8	0	4811	52196	26	36334	0	42111	99.25	34	2	0	0	0	0	35	27	0	0	8	8	12	9	0	0	3
ERR732332	Inchworm	846926	810522	832431	13286	8	13260	8	0	26	618114	28530	6843	128	122	12765	12	12	1	41	604228	6831	478	0	528	99.56	56	0	0	0	0	0	35	35	0	0	0	0	12	12	0	0	0
ERR732332	Trinity	846926	810567	827033	13286	8	13286	8	4	0	116059	15838	174	12	81	13311	12	12	5	0	100151	162	2608	0	748	99.58	56	0	0	0	0	0	35	34	1	0	1	0	12	11	1	1	0
ERR732332	VICUNA.80	846926	810585	831750	13286	8	12786	7	1	500	45398	17506	62	24	22	12478	12	10	2	500	27673	38	4391	0	862	99.57	54	1	0	0	0	0	35	35	0	0	0	0	12	12	0	0	0
ERR732332	VICUNA.90	846926	810506	814456	13286	8	12345	6	0	941	46477	18265	67	28	32	11681	12	9	1	941	27993	39	5500	0	950	99.59	50	0	0	0	0	0	35	34	0	0	1	1	12	12	0	0	0
ERR732339	IVA	718108	708527	706140	13417	8	13415	8	8	2	13516	13416	8	8	0	13516	11	11	9	2	100	0	0	0	100	99.65	46	1	0	0	0	0	49	49	0	0	0	0	11	11	0	0	0
ERR732339	IVA.c5r2	718108	708632	706785	13417	8	13415	8	8	2	13639	13416	8	8	0	13639	11	11	9	2	223	0	0	0	223	99.65	46	1	0	0	0	0	49	49	0	0	0	0	11	11	0	0	0
ERR732339	PRICE	718108	708549	713113	13417	8	13417	8	0	0	80253	51635	169	157	52	10563	11	11	0	0	29518	18	36031	0	24980	99.59	42	1	0	0	0	0	49	45	1	8	6	3	11	11	0	0	0
ERR732339	Inchworm	718108	708590	712782	13417	8	13417	8	0	0	507203	47999	6076	206	25	14025	11	11	0	0	483159	6058	10626	0	970	99.65	46	1	0	0	0	0	49	49	0	0	0	0	11	11	0	0	0
ERR732339	Trinity	718108	708606	708376	13417	8	13410	8	4	7	31969	15461	69	12	66	13359	11	11	4	7	16508	57	2049	0	541	99.65	46	1	0	0	0	0	49	47	1	0	2	1	11	10	1	1	0
ERR732339	VICUNA.80	718108	708611	698802	13417	8	12931	7	2	486	18567	17811	22	22	7	13325	11	10	2	486	756	0	4938	0	756	99.64	45	1	0	0	0	0	49	48	0	0	1	1	11	11	0	0	0
ERR732339	VICUNA.90	718108	708543	691526	13417	8	12877	6	1	540	18109	17386	23	23	12	12494	11	10	2	540	723	0	4272	0	723	99.63	44	1	0	0	0	0	49	49	0	0	0	0	11	11	0	0	0
ERR732278	IVA	806110	766307	788873	13334	8	13331	8	7	2	16917	13654	16	9	0	13428	11	11	8	3	2990	6	596	0	344	95.98	536	0	0	0	0	0	41	41	0	0	0	0	11	11	0	0	0
ERR732278	IVA.c5r2	806110	766250	793066	13334	8	13331	8	7	2	17138	13654	16	9	2	13528	11	11	8	3	3207	6	600	0	437	95.98	536	0	0	0	0	0	41	41	0	0	0	0	11	11	0	0	0
ERR732278	PRICE	806110	766325	799571	13334	8	13331	8	0	2	52881	32947	83	70	69	14812	11	11	0	4	22401	22	16798	0	12547	95.85	528	0	0	0	0	0	41	41	0	0	0	0	11	11	0	0	0
ERR732278	Inchworm	806110	766247	802015	13334	8	13331	8	0	2	402077	20245	4544	40	57	13983	11	11	0	3	385240	4531	3506	0	809	95.98	536	0	0	0	0	0	41	41	0	0	0	0	11	11	0	0	0
ERR732278	Trinity	806110	766291	797721	13334	8	13331	8	6	2	64050	14145	168	11	61	13387	11	11	7	3	49905	157	796	0	632	95.97	533	0	0	0	0	0	41	40	1	0	1	0	11	10	1	1	0
ERR732278	VICUNA.80	806110	766247	746675	13334	8	12660	6	2	673	18493	14993	25	18	3	12052	11	8	3	674	3500	7	1780	0	688	95.93	487	3	0	0	0	0	41	39	0	0	2	2	11	10	0	0	1
ERR732278	VICUNA.90	806110	766270	722291	13334	8	12086	4	2	1247	16849	14332	28	23	2	9098	11	5	2	1248	2517	5	655	0	470	95.99	416	3	0	0	0	0	41	37	1	0	4	3	11	9	1	1	1
ERR732270	IVA	1139260	1127833	1128174	13417	8	13414	8	6	3	17861	15266	14	11	1	12782	11	11	7	3	2505	3	1222	0	84	98.9	144	1	0	0	0	0	49	49	0	0	0	0	11	11	0	0	0
ERR732270	IVA.c5r2	1139260	1127914	1132010	13417	8	13414	8	6	3	17551	15520	14	11	1	13008	11	11	7	3	1941	3	1351	0	194	98.9	142	1	0	0	0	0	49	49	0	0	0	0	11	11	0	0	0
ERR732270	PRICE	1139260	1127950	1123882	13417	8	12201	6	0	1216	43119	31376	81	75	74	11221	11	8	0	1216	12762	12	16460	0	9546	98.73	113	1	0	0	0	0	49	47	0	0	2	2	11	11	0	0	0
ERR732270	Inchworm	1139260	1127960	1134920	13417	8	13417	8	0	0	373048	30399	4458	88	44	14150	11	11	0	0	351780	4443	7850	0	1033	98.88	149	1	0	0	0	0	49	49	0	0	0	0	11	11	0	0	0
ERR732270	Trinity	1139260	1127971	1124812	13417	8	13417	8	5	0	49318	21084	84	15	5	13304	11	11	6	0	28271	69	7620	0	715	98.88	149	1	0	0	0	0	49	46	2	0	3	1	11	10	1	1	0
ERR732270	VICUNA.80	1139260	1127880	1128255	13417	8	13048	7	2	369	22586	17299	31	22	3	12304	11	10	2	369	5107	9	3440	0	796	98.87	132	1	0	0	0	0	49	48	1	4	1	0	11	11	0	0	0
ERR732270	VICUNA.90	1139260	1127944	1089207	13417	8	12027	7	0	1390	20314	16480	32	26	44	10507	11	10	0	1390	3834	6	3666	0	587	98.95	119	3	0	0	0	0	49	40	1	0	11	8	11	9	0	0	2
ERR732272	IVA	1002776	985042	980864	13417	8	13415	8	6	2	15225	14793	12	12	0	12920	11	11	7	3	432	0	654	0	432	99.63	49	1	0	0	0	0	49	48	0	0	1	1	11	11	0	0	0
ERR732272	IVA.c5r2	1002776	984937	986476	13417	8	13417	8	6	0	15496	14881	12	12	0	13205	11	11	7	1	615	0	640	0	615	99.64	49	1	0	0	0	0	49	49	0	0	0	0	11	11	0	0	0
ERR732272	PRICE	1002776	985012	983589	13417	8	12884	7	0	533	62455	38884	115	104	32	12933	11	10	0	545	25337	19	22395	0	19746	99.63	45	1	1	0	0	0	49	49	0	1	0	0	11	11	0	0	0
ERR732272	Inchworm	1002776	984999	994396	13417	8	13330	8	0	87	400642	31940	4743	117	80	13652	11	11	0	18	380726	4724	6456	0	838	99.6	50	1	0	0	0	0	49	49	0	0	0	0	11	11	0	0	0
ERR732272	Trinity	1002776	985049	997322	13417	8	13397	8	4	20	49556	16945	112	13	24	13755	11	11	4	20	32611	99	3564	0	585	99.62	50	1	0	0	0	0	49	49	0	0	0	0	11	11	0	0	0
ERR732272	VICUNA.80	1002776	984994	967665	13417	8	12889	8	2	528	21013	19277	35	33	1	10439	11	10	2	528	1641	2	5388	0	851	99.64	42	1	0	0	0	0	49	48	1	8	2	0	11	11	0	0	0
ERR732272	VICUNA.90	1002776	984918	946894	13417	8	11906	7	1	1511	20006	18205	39	37	0	7653	11	9	1	1511	1706	2	5239	0	916	99.63	36	1	0	0	0	0	49	46	2	6	5	1	11	10	1	1	0
ERR732273	IVA	993222	983950	981774	13324	8	13324	8	7	0	14172	13432	10	9	0	13487	12	12	9	0	646	1	202	0	242	99.84	21	0	0	0	0	0	43	43	0	0	0	0	12	12	0	0	0
ERR732273	IVA.c5r2	993222	983925	981847	13324	8	13324	8	7	0	14174	13432	10	9	0	13489	12	12	9	0	648	1	202	0	244	99.84	21	0	0	0	0	0	43	43	0	0	0	0	12	12	0	0	0
ERR732273	PRICE	993222	983906	975708	13324	8	13324	8	0	0	49563	32377	81	76	43	13353	12	12	0	176	17342	6	17923	0	15793	99.57	27	2	0	0	0	0	43	42	1	0	1	0	12	11	1	1	0
ERR732273	Inchworm	993222	984030	986263	13324	8	13324	8	0	0	386551	30031	4709	110	48	13524	12	12	0	0	368056	4693	5123	0	681	99.84	21	0	0	0	0	0	43	43	0	0	0	0	12	12	0	0	0
ERR732273	Trinity	993222	983909	979293	13324	8	13324	8	7	0	35358	13349	78	9	28	13307	12	12	9	0	22009	69	0	0	514	99.84	21	0	0	0	0	0	43	42	1	0	1	0	12	11	1	1	0
ERR732273	VICUNA.80	993222	983896	952032	13324	8	12816	7	1	508	17936	16293	27	25	7	10933	12	11	1	508	1539	2	3074	0	918	99.83	21	1	0	0	0	0	43	43	0	4	0	0	12	12	0	0	0
ERR732273	VICUNA.90	993222	983927	940846	13324	8	12556	7	0	768	18770	17133	32	30	10	9730	12	10	0	768	1533	2	3722	0	874	99.82	19	1	0	0	0	0	43	42	1	4	1	0	12	11	1	1	0
ERR732274	IVA	939284	920337	922241	13416	8	13414	8	6	2	14643	14430	10	10	0	13527	11	11	7	2	214	0	1016	0	214	97.69	310	0	0	0	0	0	41	41	0	0	0	0	11	11	0	0	0
ERR732274	IVA.c5r2	939284	920430	921505	13416	8	13414	8	6	2	14785	14466	10	10	0	13630	11	11	7	2	320	0	1052	0	320	97.69	310	0	0	0	0	0	41	41	0	0	0	0	11	11	0	0	0
ERR732274	PRICE	939284	920289	931119	13416	8	13382	8	0	34	51456	34837	104	94	11	13615	11	11	0	37	17858	16	19677	0	13747	97.69	296	3	0	0	0	1	41	41	0	4	0	0	11	11	0	0	0
ERR732274	Inchworm	939284	920469	898449	13416	8	13416	8	0	0	353341	29801	4290	77	70	13985	11	11	0	0	331517	4275	8360	0	895	97.69	310	0	0	0	0	0	41	41	0	0	0	0	11	11	0	0	0
ERR732274	Trinity	939284	920349	923847	13416	8	13416	8	4	0	36745	22151	64	25	43	13354	11	11	4	0	14293	39	9029	0	1275	97.69	310	0	0	0	0	0	41	40	1	0	1	0	11	10	1	1	0
ERR732274	VICUNA.80	939284	920544	927147	13416	8	13383	8	1	33	24824	22533	42	40	4	10994	11	11	1	33	1877	1	8394	0	1440	97.69	284	0	0	0	0	0	41	41	0	0	0	0	11	11	0	0	0
ERR732274	VICUNA.90	939284	920369	924978	13416	8	13192	8	2	224	22274	20002	35	33	3	11116	11	11	2	224	1645	1	6378	0	1208	97.64	272	0	0	0	0	0	41	41	0	0	0	0	11	11	0	0	0
ERR732275	IVA	808300	230627	791619	13334	8	13331	8	8	0	35156	13319	37	8	1	13415	11	11	9	14	21837	29	0	0	96	95.98	536	0	1	0	0	0	41	41	0	0	0	0	11	11	0	0	0
ERR732275	IVA.c5r2	808300	230610	793024	13334	8	13331	8	8	0	38144	13331	37	8	17	13427	11	11	9	3	24813	29	0	0	96	95.97	537	0	0	0	0	0	41	41	0	0	0	0	11	11	0	0	0
ERR732275	PRICE	808300	230603	773950	13334	8	11158	6	0	2173	77777	14099	135	19	63	13158	11	9	1	2187	64537	120	1882	0	4023	95.66	467	6	1	0	0	0	41	34	0	0	7	7	11	10	0	0	1
ERR732275	Inchworm	808300	230611	804478	13334	8	13331	8	1	0	423340	21810	3971	35	95	13789	11	11	0	3	404067	3955	5942	0	544	95.97	537	0	0	0	0	0	41	41	0	0	0	0	11	11	0	0	0
ERR732275	Trinity	808300	230599	725821	13334	8	13331	8	6	0	122016	14661	214	11	70	13782	11	11	7	3	107476	203	1218	0	730	95.97	537	0	0	0	0	0	41	41	0	0	0	0	11	11	0	0	0
ERR732275	VICUNA.80	808300	230641	800862	13334	8	13209	8	3	122	43644	14632	59	15	19	13006	11	11	4	125	29133	44	1137	0	1155	96.01	527	1	0	0	0	0	41	41	0	0	0	0	11	11	0	0	0
ERR732275	VICUNA.90	808300	230593	742897	13334	8	12587	6	2	744	44062	14378	64	18	22	11420	11	8	3	747	29805	46	1209	0	991	96.02	491	1	0	0	0	0	41	29	0	0	14	12	11	7	0	0	4
ERR732276	IVA	852250	765837	818619	13417	8	13414	8	8	3	15721	13415	13	8	19	13432	11	11	9	3	2306	5	0	0	17	99.78	28	1	0	0	0	0	49	49	0	0	0	0	11	11	0	0	0
ERR732276	IVA.c5r2	852250	765798	823206	13417	8	13414	8	7	3	20652	14306	25	9	27	13532	11	11	8	3	6422	16	815	0	193	99.78	28	1	0	0	0	0	49	49	0	0	0	0	11	11	0	0	0
ERR732276	PRICE	852250	765843	832669	13417	8	13392	8	1	25	81166	49097	128	97	124	12882	11	11	1	25	31913	30	34216	0	20534	99.56	24	1	0	0	0	0	49	47	0	7	2	2	11	11	0	0	0
ERR732276	Inchworm	852250	765800	845666	13417	8	13417	8	0	0	527950	34961	5321	128	440	14065	11	11	0	0	507556	5305	6976	0	1039	99.78	28	1	0	0	0	0	49	49	0	0	0	0	11	11	0	0	0
ERR732276	Trinity	852250	765944	829244	13417	8	13417	8	5	0	133120	16584	389	13	307	12781	11	11	6	0	116536	376	3118	0	498	99.78	28	1	0	0	0	0	49	46	2	0	3	1	11	10	1	1	0
ERR732276	VICUNA.80	852250	765732	810778	13417	8	12481	5	2	936	33618	19734	68	35	18	10631	11	9	2	936	13753	33	6457	0	890	99.78	21	1	0	0	0	0	49	48	0	0	1	1	11	11	0	0	0
ERR732276	VICUNA.90	852250	765854	770082	13417	8	11170	4	1	2247	31422	18605	69	38	65	8213	11	8	1	2247	12528	31	6953	0	813	99.78	23	1	0	0	0	0	49	41	1	5	10	7	11	10	0	0	1
ERR732277	IVA	870024	855914	857368	13393	8	13392	8	8	1	14612	13392	11	8	0	13427	12	12	10	1	1220	3	0	0	35	98.33	223	0	0	0	0	0	43	43	0	0	0	0	12	12	0	0	0
ERR732277	IVA.c5r2	870024	855952	858543	13393	8	13392	8	8	1	14790	13392	11	8	2	13618	12	12	10	1	1398	3	0	0	226	98.33	223	0	0	0	0	0	43	43	0	0	0	0	12	12	0	0	0
ERR732277	PRICE	870024	855981	865566	13393	8	13327	8	0	66	64172	42616	106	95	63	14815	12	12	0	66	22033	12	26917	0	18544	98.24	201	1	0	0	0	0	43	43	0	0	0	0	12	12	0	0	0
ERR732277	Inchworm	870024	855966	865711	13393	8	13392	8	0	1	380673	27820	4699	79	20	13631	12	12	0	1	361032	4686	6226	0	571	98.34	222	0	0	0	0	0	43	43	0	0	0	0	12	12	0	0	0
ERR732277	Trinity	870024	855981	856515	13393	8	13392	8	7	1	30672	13417	57	9	0	13103	12	12	9	1	17255	48	0	0	462	98.32	221	0	0	0	0	0	43	43	0	0	0	0	12	12	0	0	0
ERR732277	VICUNA.80	870024	855993	854614	13393	8	12984	7	3	409	18879	16753	24	21	4	12188	12	11	4	409	2126	3	3134	0	646	98.34	205	0	0	0	0	0	43	43	0	0	0	0	12	12	0	0	0
ERR732277	VICUNA.90	870024	856004	799355	13393	8	11699	6	1	1694	17483	15648	28	25	4	9862	12	10	2	1694	1835	3	3184	0	586	98.33	186	0	0	0	0	0	43	43	0	4	0	0	12	12	0	0	0
ERR732385	IVA	380414	292667	327143	13322	8	12048	7	6	1274	24952	12609	37	10	27	11515	12	11	7	1274	12343	27	0	0	123	99.4	62	0	0	0	0	0	43	39	0	0	4	4	12	11	0	0	1
ERR732385	IVA.c5r2	380414	292650	334281	13322	8	12187	7	6	1135	29883	12833	48	10	20	11813	12	11	7	1135	17050	38	0	0	197	99.41	62	0	0	0	0	0	43	39	0	0	4	4	12	11	0	0	1
ERR732385	PRICE	380414	292667	316070	13322	8	8665	4	2	4657	37149	17526	82	46	168	9071	12	6	2	4561	20009	38	8121	0	6529	99.07	62	0	1	0	0	0	43	30	0	0	13	13	12	9	0	0	3
ERR732385	Inchworm	380414	292726	374712	13322	8	13322	8	1	0	547371	20232	3809	53	725	11797	12	12	0	0	532034	3795	1850	0	1269	99.44	69	0	0	0	0	0	43	39	0	0	4	4	12	11	0	0	1
ERR732385	Trinity	380414	292781	358684	13322	8	13314	8	2	8	286075	18418	790	19	494	11639	12	12	2	8	267657	771	5009	0	789	99.45	70	0	0	0	0	0	43	41	2	0	2	0	12	10	2	2	0
ERR732385	VICUNA.80	380414	292703	325985	13322	8	12857	7	2	465	47415	16373	102	24	28	10558	12	11	2	465	30734	78	2377	0	990	99.45	60	0	0	0	0	0	43	43	0	2	0	0	12	12	0	0	0
ERR732385	VICUNA.90	380414	292704	318943	13322	8	12619	5	3	703	42851	15547	91	21	38	10630	12	8	3	703	27304	70	1879	0	845	99.47	63	0	0	0	0	0	43	43	0	0	0	0	12	12	0	0	0
ERR732258	IVA	760904	683184	708401	13417	8	13413	8	7	4	19236	13520	22	9	7	13433	11	11	8	4	5518	13	306	0	116	99	133	1	0	0	0	0	49	49	0	0	0	0	11	11	0	0	0
ERR732258	IVA.c5r2	760904	683157	713793	13417	8	13413	8	7	4	23552	13520	32	9	18	13433	11	11	8	4	9834	23	306	0	116	99	133	1	0	0	0	0	49	49	0	0	0	0	11	11	0	0	0
ERR732258	PRICE	760904	683228	716066	13417	8	13339	8	2	78	49417	29990	75	57	82	14895	11	11	2	78	20109	20	15458	0	12364	98.92	143	2	0	0	0	0	49	49	0	0	0	0	11	11	0	0	0
ERR732258	Inchworm	760904	683142	754814	13417	8	13416	8	0	1	773083	29080	5847	92	638	14049	11	11	0	1	753588	5831	6078	0	796	99	133	1	0	0	0	0	49	49	0	0	0	0	11	11	0	0	0
ERR732258	Trinity	760904	683211	747924	13417	8	13416	8	4	1	375247	18752	1141	17	471	13366	11	11	4	1	356742	1125	5085	0	775	99	133	1	0	0	0	0	49	47	1	0	2	1	11	10	1	1	0
ERR732258	VICUNA.80	760904	683213	670594	13417	8	12896	7	2	521	45830	17755	93	22	74	12453	11	10	2	475	27709	70	4341	0	863	98.99	120	2	0	0	0	0	49	49	0	0	0	0	11	11	0	0	0
ERR732258	VICUNA.90	760904	683139	698163	13417	8	12889	7	1	528	44094	16756	94	24	58	10941	11	10	1	482	26966	69	2834	0	619	99.05	123	2	0	0	0	0	49	48	0	4	1	1	11	11	0	0	0
ERR732408	IVA	1033934	980719	986373	13417	8	11735	6	4	1682	16987	13858	22	15	5	9642	11	8	4	1792	3303	7	1338	0	299	99.2	78	1	3	0	0	0	49	44	0	4	7	5	11	10	0	0	1
ERR732408	IVA.c5r2	1033934	980799	991126	13417	8	11757	6	4	1660	18579	14350	23	14	5	10847	11	8	4	1661	4263	9	1698	0	614	99.23	80	1	0	0	0	0	49	42	0	4	9	7	11	9	0	0	2
ERR732408	PRICE	1033934	980909	994609	13417	8	8599	5	1	4818	57587	34079	150	127	91	9036	11	7	1	4818	27138	43	21416	0	15753	98.64	106	9	0	0	0	0	49	36	0	4	15	13	11	8	0	0	3
ERR732408	Inchworm	1033934	980857	1016926	13417	8	13354	8	0	63	716013	24341	7205	91	1317	10727	11	11	0	1	700779	7186	1455	0	791	99.22	98	1	0	0	0	0	49	47	2	0	2	0	11	10	1	1	0
ERR732408	Trinity	1033934	980809	1004948	13417	8	11654	7	4	1763	171126	19579	535	26	918	10732	11	9	4	1763	151651	509	7823	0	1293	99.25	87	1	0	0	0	0	49	42	0	0	9	7	11	9	0	0	2
ERR732408	VICUNA.80	1033934	980884	880243	13417	8	11937	5	1	1480	31186	18307	72	41	13	7564	11	7	2	1401	12315	31	5246	0	936	99.2	79	4	0	0	0	0	49	43	1	0	10	5	11	10	0	0	1
ERR732408	VICUNA.90	1033934	980715	972031	13417	8	11552	5	1	1865	30608	17858	70	39	14	8400	11	8	2	1604	12473	31	5036	0	947	99.22	81	2	0	0	0	0	49	43	0	0	8	6	11	10	0	0	1
ERR732349	IVA	802688	777011	778086	13318	8	13316	8	7	0	14418	13798	10	10	0	13528	11	11	8	2	536	0	566	0	536	95.14	647	0	0	0	0	0	33	33	0	0	0	0	11	11	0	0	0
ERR732349	IVA.c5r2	802688	777063	773257	13318	8	13316	8	7	0	14862	13798	11	10	0	13529	11	11	8	2	980	1	566	0	545	95.14	647	0	0	0	0	0	33	33	0	0	0	0	11	11	0	0	0
ERR732349	PRICE	802688	777096	792543	13318	8	13316	8	0	0	103542	60175	183	168	89	13129	11	11	0	2	46617	26	41363	0	37673	95.23	556	0	0	0	0	2	33	31	0	3	2	2	11	10	0	0	1
ERR732349	Inchworm	802688	777039	791557	13318	8	13316	8	0	0	786098	22794	8499	50	951	13911	11	11	1	2	768165	8488	4617	0	663	95.14	647	0	0	0	0	0	33	33	0	0	0	0	11	11	0	0	0
ERR732349	Trinity	802688	777004	786118	13318	8	13316	8	4	0	111458	16662	363	16	701	13292	11	11	5	2	94796	347	3339	0	920	95.14	646	0	0	0	0	0	33	32	1	0	1	0	11	10	1	1	0
ERR732349	VICUNA.80	802688	776963	736863	13318	8	12612	7	1	704	18953	17356	25	24	5	12670	11	10	3	706	1517	1	4378	0	1088	95	598	0	0	0	0	0	33	33	0	0	0	0	11	11	0	0	0
ERR732349	VICUNA.90	802688	777087	751066	13318	8	12442	7	0	874	21114	19363	36	35	8	10160	11	10	2	876	1671	1	6259	0	1242	95	581	1	0	0	0	0	33	33	0	3	0	0	11	11	0	0	0
ERR732344	IVA	691604	664576	672112	13334	8	13331	8	8	2	14924	13331	11	8	0	13529	11	11	9	3	1593	3	0	0	198	95.99	535	0	0	0	0	0	41	41	0	0	0	0	11	11	0	0	0
ERR732344	IVA.c5r2	691604	664557	672123	13334	8	13331	8	8	2	14927	13331	11	8	0	13532	11	11	9	3	1596	3	0	0	201	95.99	535	0	0	0	0	0	41	41	0	0	0	0	11	11	0	0	0
ERR732344	PRICE	691604	664584	679004	13334	8	12867	7	1	466	95286	48343	240	190	76	12620	11	10	2	467	53897	87	27170	0	26568	95.97	471	5	0	0	0	0	41	41	0	4	0	0	11	11	0	0	0
ERR732344	Inchworm	691604	664634	683914	13334	8	13317	8	0	16	477747	22670	5363	45	191	13534	11	11	0	17	458596	5346	5542	0	785	96.03	531	0	0	0	0	0	41	40	1	0	1	0	11	10	1	1	0
ERR732344	Trinity	691604	664579	683694	13334	8	13330	8	6	3	68315	15935	175	11	125	13788	11	11	7	4	52707	164	2280	0	896	95.99	535	0	0	0	0	0	41	41	0	0	0	0	11	11	0	0	0
ERR732344	VICUNA.80	691604	664609	674796	13334	8	13057	8	5	276	17321	14235	18	13	1	13265	11	11	5	277	3086	5	749	0	930	95.99	507	0	0	0	0	0	41	41	0	0	0	0	11	11	0	0	0
ERR732344	VICUNA.90	691604	664562	673185	13334	8	12928	7	3	405	17437	14433	20	15	4	12789	11	10	3	406	3004	5	1415	0	877	96	515	0	0	0	0	0	41	41	0	0	0	0	11	11	0	0	0
ERR732347	IVA	788466	727123	750407	13322	8	12506	7	3	816	19691	15201	22	17	0	11550	12	10	3	816	4303	5	2399	0	1279	99.51	57	0	0	0	0	0	43	42	1	4	1	0	12	11	1	1	0
ERR732347	IVA.c5r2	788466	727300	759003	13322	8	12506	7	3	816	18260	15911	18	17	8	12292	12	10	3	816	2259	1	3385	0	1694	99.51	59	0	0	0	0	0	43	42	1	4	1	0	12	11	1	1	0
ERR732347	PRICE	788466	726983	776845	13322	8	11187	6	0	2135	114699	56790	306	262	47	11444	12	9	0	2137	62962	77	39983	0	41486	99.44	52	0	1	0	0	0	43	42	1	0	1	0	12	11	1	1	0
ERR732347	Inchworm	788466	727227	749816	13322	8	13322	8	0	0	516057	29885	6281	136	144	9417	12	12	0	0	500257	6257	2064	0	883	99.49	67	0	0	0	0	0	43	41	0	0	2	2	12	11	0	0	1
ERR732347	Trinity	788466	727274	745321	13322	8	12825	7	3	497	41327	18635	82	28	23	9801	12	11	4	497	22920	54	5275	0	1572	99.5	62	0	0	0	0	0	43	42	1	4	1	0	12	11	1	1	0
ERR732347	VICUNA.80	788466	727291	753304	13322	8	12803	8	0	519	26774	21595	48	42	9	9618	12	12	0	519	5221	6	7402	0	1396	99.45	62	5	0	0	0	0	43	39	0	0	4	4	12	11	0	0	1
ERR732347	VICUNA.90	788466	727117	736273	13322	8	12592	7	1	730	24943	19555	45	38	9	8900	12	11	1	782	5346	7	5799	0	1234	99.47	58	6	0	0	0	0	43	37	0	4	6	6	12	10	0	0	2
ERR732343	IVA	634826	561516	618906	13385	8	12095	6	3	767	17687	15524	20	18	0	10173	12	9	3	1290	1614	2	3273	0	772	98.85	129	0	0	0	0	0	43	42	1	4	1	0	12	11	1	1	0
ERR732343	IVA.c5r2	634826	561754	617435	13385	8	12177	6	3	685	19256	16037	21	17	1	10601	12	9	3	1208	2847	4	3134	0	1011	98.88	127	0	0	0	0	0	43	40	1	0	3	2	12	10	1	1	1
ERR732343	PRICE	634826	561792	624689	13385	8	10780	4	1	2040	91438	53580	197	173	69	11524	12	7	1	2605	37958	28	42001	0	30298	98.83	117	6	0	0	0	0	43	42	1	0	1	0	12	11	1	1	0
ERR732343	Inchworm	634826	561770	607829	13385	8	13012	7	0	373	439309	30108	5235	133	326	9688	12	12	0	100	421347	5203	4198	0	1279	98.82	154	4	0	0	0	0	43	41	0	4	3	2	12	11	0	0	1
ERR732343	Trinity	634826	561606	606784	13385	8	13145	7	3	240	42058	20623	87	32	20	10102	12	12	3	111	21175	55	7427	0	1587	98.87	149	4	0	0	0	0	43	43	0	12	0	0	12	12	0	0	0
ERR732343	VICUNA.80	634826	561743	620762	13385	8	12316	7	2	552	29225	23841	58	53	2	9515	12	11	1	981	4100	4	11837	0	2231	98.88	128	0	0	0	0	0	43	39	0	6	4	4	12	11	0	0	1
ERR732343	VICUNA.90	634826	561672	608108	13385	8	11461	5	2	1407	28656	23441	62	57	7	8209	12	10	1	1841	3753	4	12233	0	1947	98.93	113	0	0	0	0	0	43	39	0	4	4	4	12	11	0	0	1
ERR732301	IVA	903784	869633	880207	14245	8	13879	7	7	366	17427	13879	18	9	6	13656	11	10	9	366	3548	9	0	0	259	99.73	37	0	0	0	0	0	38	38	0	4	0	0	11	11	0	0	0
ERR732301	IVA.c5r2	903784	869764	888568	14245	8	14245	8	5	0	19500	15572	21	11	6	14172	11	11	7	0	3928	10	1244	0	406	99.71	39	0	0	0	0	0	38	38	0	0	0	0	11	11	0	0	0
ERR732301	PRICE	903784	869588	883113	14245	8	10750	6	1	3495	57896	37496	84	71	87	9947	11	8	1	3495	19906	10	26157	0	16887	99.48	48	6	0	0	0	0	38	28	0	4	10	10	11	8	0	0	3
ERR732301	Inchworm	903784	869590	898071	14245	8	14245	8	1	0	337104	33729	3845	81	136	14401	11	11	1	0	311473	3828	9407	0	1024	99.69	34	0	0	0	0	0	38	37	1	0	1	0	11	10	1	1	0
ERR732301	Trinity	903784	869711	870532	14245	8	14245	8	3	0	52279	15642	112	14	112	12421	11	11	5	0	36637	98	1322	0	947	99.72	40	0	0	0	0	0	38	37	1	0	1	0	11	10	1	1	0
ERR732301	VICUNA.80	903784	869614	820523	14245	8	13209	5	1	1036	23936	19939	45	35	35	10642	11	7	2	901	3587	9	5834	0	557	99.71	32	0	0	0	0	0	38	35	0	4	4	3	11	9	0	0	2
ERR732301	VICUNA.90	903784	869587	823484	14245	8	13028	5	0	1217	23120	20078	46	39	26	9448	11	7	1	1082	2632	6	5620	0	528	99.72	35	0	0	0	0	0	38	35	0	4	4	3	11	9	0	0	2
ERR732304	IVA	985546	917938	937997	13322	8	13322	8	4	0	16512	16041	12	12	0	12540	12	12	4	0	378	0	1444	0	378	99.44	63	0	0	0	0	0	43	43	0	0	0	0	12	12	0	0	0
ERR732304	IVA.c5r2	985546	917792	928239	13322	8	13322	8	5	0	17334	15464	14	12	1	13430	12	12	5	0	1845	2	1603	0	712	99.45	71	0	0	0	0	0	43	43	0	0	0	0	12	12	0	0	0
ERR732304	PRICE	985546	917700	945055	13322	8	8002	5	0	5320	104556	52023	270	225	54	7968	12	7	0	5320	53124	55	41520	0	37171	98.79	66	14	0	0	0	0	43	24	0	0	20	19	12	7	0	0	5
ERR732304	Inchworm	985546	918177	959124	13322	8	13153	8	0	169	630285	31509	7661	155	266	9913	12	12	0	54	615884	7643	760	0	1293	99.42	70	1	0	0	3	0	43	42	0	0	1	1	12	12	0	0	0
ERR732304	Trinity	985546	917948	965913	13322	8	12055	7	2	1267	58841	18346	129	22	68	10637	12	10	2	1267	40334	106	6384	0	1168	99.43	68	1	0	0	0	0	43	36	1	0	8	6	12	9	1	1	2
ERR732304	VICUNA.80	985546	917952	946353	13322	8	13155	8	1	167	29222	23041	58	46	23	10666	12	12	1	167	5323	12	9361	0	1198	99.42	67	1	0	0	0	0	43	43	0	4	0	0	12	12	0	0	0
ERR732304	VICUNA.90	985546	917556	966125	13322	8	13162	7	0	160	28490	22584	55	42	15	10518	12	11	0	160	5403	13	8716	0	1128	99.41	69	1	0	0	0	0	43	43	0	0	0	0	12	12	0	0	0
ERR732306	IVA	806206	751936	764485	13417	8	13415	8	6	2	17748	14491	16	10	1	12929	11	11	7	2	3257	6	153	0	220	99.85	16	1	0	0	0	0	49	49	0	0	0	0	11	11	0	0	0
ERR732306	IVA.c5r2	806206	752060	765924	13417	8	13415	8	6	2	19787	14469	18	10	3	12939	11	11	7	2	5318	8	153	0	220	99.85	16	1	0	0	0	0	49	49	0	0	0	0	11	11	0	0	0
ERR732306	PRICE	806206	752097	765074	13417	8	8341	5	0	5076	85223	45370	172	154	39	8825	11	7	0	5076	41737	26	33576	0	32591	99.71	10	3	1	0	0	0	49	36	0	9	15	13	11	8	0	0	3
ERR732306	Inchworm	806206	751959	797660	13417	8	13417	8	0	0	676827	33087	7005	150	263	12939	11	11	0	0	660410	6988	2671	0	860	99.78	17	3	0	0	0	0	49	49	0	0	0	0	11	11	0	0	0
ERR732306	Trinity	806206	752011	781944	13417	8	13410	8	4	7	159640	15307	361	12	253	12864	11	11	5	7	144333	349	1834	0	429	99.84	18	3	0	0	0	0	49	46	2	0	3	1	11	10	1	1	0
ERR732306	VICUNA.80	806206	752103	771553	13417	8	12685	7	1	732	44286	15127	79	17	37	12439	11	10	2	732	29088	62	2084	0	802	99.84	18	3	0	0	0	0	49	48	0	0	1	1	11	11	0	0	0
ERR732306	VICUNA.90	806206	751941	766335	13417	8	12772	7	2	645	40885	15212	74	18	30	12432	11	10	3	631	25439	56	1934	0	648	99.83	18	1	0	0	0	0	49	48	0	0	1	1	11	11	0	0	0
ERR732389	IVA	884846	856160	872471	13322	8	13322	8	4	0	16237	15740	14	14	0	13520	12	12	5	0	630	0	2294	0	630	99.46	72	0	0	0	0	0	43	43	0	0	0	0	12	12	0	0	0
ERR732389	IVA.c5r2	884846	855990	872054	13322	8	13322	8	4	0	16999	15626	15	14	0	13790	12	12	5	0	1289	1	2398	0	865	99.46	72	0	0	0	0	0	43	43	0	0	0	0	12	12	0	0	0
ERR732389	PRICE	884846	855958	869131	13322	8	11807	7	0	1515	82869	50728	135	128	123	13662	12	11	0	1523	32611	11	38223	0	29663	99.39	68	4	2	0	0	0	43	39	0	0	4	4	12	11	0	0	1
ERR732389	Inchworm	884846	855961	873558	13322	8	13322	8	0	0	470709	33161	5631	126	121	13348	12	12	0	0	451030	5614	6260	0	690	99.46	72	0	0	0	0	0	43	43	0	0	0	0	12	12	0	0	0
ERR732389	Trinity	884846	856085	868614	13322	8	13322	8	4	0	53945	18003	127	21	99	13126	12	12	5	0	35942	106	4682	0	1073	99.46	72	0	0	0	0	0	43	42	1	0	1	0	12	11	1	1	0
ERR732389	VICUNA.80	884846	856067	838336	13322	8	12317	6	0	1005	24395	21486	47	44	14	9439	12	10	0	823	2783	2	8158	0	2009	99.39	64	9	0	0	0	0	43	40	1	4	3	2	12	10	1	1	1
ERR732389	VICUNA.90	884846	856150	834152	13322	8	12391	7	0	931	21246	18662	40	37	12	9459	12	11	0	749	2328	2	5219	0	1554	99.38	60	9	0	0	0	0	43	41	0	4	3	2	12	11	0	0	1
ERR732269	IVA	716234	416811	696647	13417	8	13414	8	6	3	51516	16609	50	10	26	13446	11	11	6	3	34907	40	3194	0	47	95.34	619	7	0	0	0	0	49	49	0	0	0	0	11	11	0	0	0
ERR732269	IVA.c5r2	716234	416839	697961	13417	8	13414	8	6	3	55425	16609	50	10	17	13533	11	11	6	3	41008	41	1002	0	17	95.34	619	7	0	0	0	0	49	49	0	0	0	0	11	11	0	0	0
ERR732269	PRICE	716234	416823	681533	13417	8	13189	8	5	228	59890	16626	86	13	21	13996	11	11	5	308	45456	74	730	0	2049	94.09	693	7	0	0	0	0	49	49	0	0	0	0	11	11	0	0	0
ERR732269	Inchworm	716234	416802	710282	13417	8	13384	8	1	33	508741	21327	4796	45	144	12211	11	11	0	240	490631	4763	4448	0	766	97.89	261	1	0	0	0	0	49	46	3	2	3	0	11	9	2	2	0
ERR732269	Trinity	716234	416804	708082	13417	8	13013	6	2	404	163672	19238	250	20	68	12455	11	9	2	1080	146763	231	4540	0	454	96.86	388	1	0	0	0	0	49	45	3	0	4	1	11	9	2	2	0
ERR732269	VICUNA.80	716234	416820	648294	13417	8	12275	6	3	1142	69833	16014	105	18	244	11393	11	8	3	1279	53981	88	2551	0	654	94.63	683	7	0	0	0	0	49	45	0	0	4	4	11	10	0	0	1
ERR732269	VICUNA.90	716234	416819	666902	13417	8	12647	7	4	770	70957	16865	102	19	212	12202	11	9	4	770	54254	84	3144	0	803	95.43	575	7	0	0	0	0	49	45	0	0	4	4	11	10	0	0	1
ERR732268	IVA	875756	843152	852998	13353	8	13353	8	6	0	21380	14311	26	10	1	13103	12	12	8	0	7069	16	352	0	205	99.83	21	0	0	0	0	0	43	43	0	0	0	0	12	12	0	0	0
ERR732268	IVA.c5r2	875756	843196	843531	13353	8	13353	8	8	0	21624	13353	24	7	2	13528	12	12	10	0	8271	17	0	0	156	99.83	22	0	0	0	0	1	43	43	0	0	0	0	12	12	0	0	0
ERR732268	PRICE	875756	843107	854692	13353	8	13353	8	0	0	49244	32986	76	67	19	12897	12	12	0	0	15919	9	18229	0	13233	99.75	20	0	0	0	0	0	43	43	0	0	0	0	12	12	0	0	0
ERR732268	Inchworm	875756	843118	869023	13353	8	13316	8	0	37	405060	29459	4505	110	139	12824	12	12	0	37	387611	4491	3571	0	734	99.82	20	0	0	0	0	0	43	43	0	0	0	0	12	12	0	0	0
ERR732268	Trinity	875756	843160	867289	13353	8	13353	8	5	0	83123	20478	187	16	67	13932	12	12	5	0	62645	171	7143	0	1201	99.83	22	0	0	0	0	0	43	43	0	0	0	0	12	12	0	0	0
ERR732268	VICUNA.80	875756	843187	848008	13353	8	13033	7	2	320	28516	17573	46	23	22	11645	12	10	2	320	10602	23	3366	0	802	99.8	21	0	0	0	0	0	43	41	0	0	2	2	12	11	0	0	1
ERR732268	VICUNA.90	875756	843099	814109	13353	8	12253	6	3	1100	26537	15717	47	23	30	10010	12	9	3	1100	10773	24	2367	0	656	99.8	20	2	0	0	0	0	43	43	0	0	0	0	12	12	0	0	0
ERR732410	IVA	847740	775009	811782	13378	8	13363	8	5	15	17822	16203	17	15	11	13660	11	11	5	15	2036	2	2333	0	1426	98.34	217	0	0	0	0	0	41	41	0	0	0	0	11	11	0	0	0
ERR732410	IVA.c5r2	847740	774908	802683	13378	8	13364	8	5	14	18385	15757	19	15	9	13653	11	11	5	14	2803	4	1879	0	1433	98.33	215	3	0	0	0	0	41	41	0	0	0	0	11	11	0	0	0
ERR732410	PRICE	847740	775055	823969	13378	8	8417	4	1	4961	79723	40660	216	161	100	9242	11	6	1	5067	42484	75	28833	0	22430	98.12	146	12	0	0	0	0	41	31	0	0	10	10	11	8	0	0	3
ERR732410	Inchworm	847740	774966	817364	13378	8	13314	8	0	64	431388	27267	4800	90	196	10583	11	10	0	73	412097	4774	4785	0	1294	98.24	195	4	1	0	0	0	41	41	0	0	0	0	11	11	0	0	0
ERR732410	Trinity	847740	774851	826448	13378	8	11644	7	4	1734	74111	15261	212	23	309	10507	11	9	4	1743	58854	189	3447	0	803	98.33	183	4	2	0	0	0	41	37	0	0	4	4	11	10	0	0	1
ERR732410	VICUNA.80	847740	774979	812742	13378	8	11934	5	0	1444	25478	21423	51	46	10	9253	11	8	0	1444	4156	5	8827	0	2265	98.28	186	6	0	0	0	0	41	38	1	0	3	2	11	9	1	1	1
ERR732410	VICUNA.90	847740	775096	830181	13378	8	12632	7	0	746	24262	20750	48	44	8	9192	11	10	0	746	3725	4	6990	0	2175	98.35	194	5	0	0	0	0	41	38	1	0	3	2	11	9	1	1	1
ERR732263	IVA	809792	783741	785150	13385	8	13382	8	7	3	15487	13834	13	10	6	13428	12	12	8	3	1411	3	696	0	217	99.45	73	0	0	0	0	0	43	43	0	0	0	0	12	12	0	0	0
ERR732263	IVA.c5r2	809792	783843	780541	13385	8	13382	8	6	3	15435	13847	12	9	3	13530	12	12	7	3	1414	3	509	0	234	99.45	70	0	0	0	0	1	43	43	0	0	0	0	12	12	0	0	0
ERR732263	PRICE	809792	783836	799012	13385	8	13382	8	0	3	53463	36843	97	84	51	12038	12	12	0	3	18404	21	19130	0	12843	99.14	66	0	0	0	0	1	43	41	0	0	2	2	12	11	0	0	1
ERR732263	Inchworm	809792	783870	804544	13385	8	13382	8	0	3	450100	28362	4483	96	281	13529	12	12	0	3	432112	4470	4558	0	1005	99.45	72	0	0	0	0	0	43	43	0	0	0	0	12	12	0	0	0
ERR732263	Trinity	809792	783809	787825	13385	8	13382	8	5	3	111370	14136	333	11	230	13309	12	12	6	3	97234	322	736	0	584	99.46	72	0	0	0	0	0	43	42	1	0	1	0	12	11	1	1	0
ERR732263	VICUNA.80	809792	783892	782189	13385	8	12944	7	1	441	25218	18848	42	28	18	12279	12	11	1	441	6370	14	5261	0	1074	99.49	67	0	0	0	0	0	43	42	1	0	1	0	12	11	1	1	0
ERR732263	VICUNA.90	809792	783756	739391	13385	8	12316	6	0	1069	24187	18366	47	34	4	9950	12	10	0	1069	5821	13	5011	0	999	99.5	60	0	0	0	0	0	43	37	2	4	6	4	12	9	2	2	1
ERR732262	IVA	846596	589788	830276	13322	8	13322	8	6	0	16802	14039	15	10	0	13427	12	12	8	0	2857	5	623	0	354	99.45	73	0	0	0	0	0	43	43	0	0	0	0	12	12	0	0	0
ERR732262	IVA.c5r2	846596	589744	811157	13322	8	13322	8	6	0	17596	14039	17	10	1	13522	12	12	8	0	3651	7	623	0	449	99.45	73	0	0	0	0	0	43	43	0	0	0	0	12	12	0	0	0
ERR732262	PRICE	846596	589790	836560	13322	8	13322	8	2	0	82441	31290	146	65	34	13880	12	12	2	0	51499	83	16599	0	13635	99.44	67	0	0	0	0	0	43	43	0	0	0	0	12	12	0	0	0
ERR732262	Inchworm	846596	589796	841234	13322	8	13322	8	0	0	348895	25573	4181	79	76	13521	12	12	0	0	331180	4166	4345	0	597	99.45	73	0	0	0	0	0	43	43	0	0	0	0	12	12	0	0	0
ERR732262	Trinity	846596	589857	790698	13322	8	13322	8	5	0	45781	23158	79	19	13	13788	12	12	5	0	22775	60	9694	0	1196	99.45	73	0	0	0	0	0	43	43	0	0	0	0	12	12	0	0	0
ERR732262	VICUNA.80	846596	589809	814135	13322	8	12518	6	1	804	24970	20635	49	42	5	9061	12	10	1	808	4079	7	7117	0	969	99.43	59	0	0	0	0	0	43	42	1	0	1	0	12	11	1	1	0
ERR732262	VICUNA.90	846596	589786	782169	13322	8	11519	5	0	1803	22136	18218	44	38	4	8410	12	7	0	1713	3729	6	5148	0	1079	99.47	52	0	0	0	0	0	43	39	1	6	4	3	12	10	1	1	1
ERR732382	IVA	952466	929068	928450	13322	8	13322	8	6	0	15435	14761	12	11	0	12840	12	12	7	0	674	1	594	0	279	99.48	61	0	0	0	0	0	43	43	0	0	0	0	12	12	0	0	0
ERR732382	IVA.c5r2	952466	929068	924186	13322	8	13322	8	7	0	15677	14360	12	10	0	13117	12	12	8	0	1317	2	431	0	360	99.49	63	0	0	0	0	0	43	43	0	0	0	0	12	12	0	0	0
ERR732382	PRICE	952466	929113	942334	13322	8	12238	7	0	1084	60322	39525	130	120	34	11915	12	10	0	1084	22101	17	24411	0	17195	99.29	58	0	1	0	0	0	43	42	1	0	1	0	12	11	1	1	0
ERR732382	Inchworm	952466	929131	943963	13322	8	13322	8	0	0	468261	37585	5564	141	80	10532	12	12	0	0	445032	5540	9624	0	1225	99.46	67	0	0	0	0	0	43	41	0	0	2	2	12	11	0	0	1
ERR732382	Trinity	952466	929068	927934	13322	8	11496	6	4	1826	49991	18543	102	19	20	10975	12	9	4	1826	31448	83	7057	0	1111	99.5	56	0	1	0	0	0	43	41	2	0	2	0	12	10	2	2	0
ERR732382	VICUNA.80	952466	929076	908517	13322	8	12699	7	1	623	22639	18645	36	29	6	11524	12	10	1	585	3746	7	4959	0	1219	99.51	66	0	0	0	0	0	43	43	0	0	0	0	12	12	0	0	0
ERR732382	VICUNA.90	952466	929117	920228	13322	8	12861	8	0	461	22844	19606	40	35	7	8902	12	11	0	423	3088	5	5073	0	1203	99.48	59	3	0	0	0	0	43	43	0	5	0	0	12	12	0	0	0
ERR732260	IVA	819830	761471	775221	13334	8	13331	8	7	1	18010	13442	17	9	42	13427	11	11	8	3	4581	8	98	0	255	95.98	536	0	0	0	0	0	41	41	0	0	0	0	11	11	0	0	0
ERR732260	IVA.c5r2	819830	761482	774810	13334	8	13331	8	7	1	25248	13442	31	9	51	13528	11	11	8	3	11819	22	98	0	356	95.98	536	0	0	0	0	0	41	41	0	0	0	0	11	11	0	0	0
ERR732260	PRICE	819830	761432	775649	13334	8	13331	8	0	1	59719	35839	91	73	98	15720	11	11	0	3	25433	25	20573	0	15833	95.78	526	5	1	0	0	0	41	41	0	0	0	0	11	11	0	0	0
ERR732260	Inchworm	819830	761425	807276	13334	8	13331	8	0	1	1286912	20372	10157	37	2344	13879	11	11	0	3	1269582	10144	3999	0	801	95.98	536	0	0	0	0	0	41	41	0	0	0	0	11	11	0	0	0
ERR732260	Trinity	819830	761471	792393	13334	8	13331	8	5	1	511738	13900	1633	11	1437	13300	11	11	5	3	497851	1622	544	0	760	95.97	533	0	0	0	0	0	41	40	1	0	1	0	11	10	1	1	0
ERR732260	VICUNA.80	819830	761457	724918	13334	8	12141	6	1	1191	42557	16109	92	25	81	9685	11	9	1	1193	26772	68	2574	0	772	95.91	449	0	0	0	0	0	41	39	1	4	2	1	11	10	1	1	0
ERR732260	VICUNA.90	819830	761464	645702	13334	8	11470	4	1	1862	42691	16545	96	27	76	9890	11	7	1	1864	26470	70	3759	0	523	95.96	435	3	0	0	0	0	41	38	2	0	3	1	11	9	2	2	0
ERR732384	IVA	541386	473985	510035	13393	8	13392	8	5	1	21316	15228	19	13	10	12590	12	12	6	1	5705	6	1332	0	411	98.33	210	0	0	0	0	0	43	43	0	0	0	0	12	12	0	0	0
ERR732384	IVA.c5r2	541386	474193	514747	13393	8	13392	8	5	1	23783	15566	26	14	15	13004	12	12	5	1	7917	12	1496	0	591	98.34	210	0	0	0	0	0	43	43	0	0	0	0	12	12	0	0	0
ERR732384	PRICE	541386	474283	515267	13393	8	8310	4	1	5083	64072	28024	157	102	135	7570	12	7	1	5084	35264	44	19920	0	20835	98.54	125	4	1	0	0	0	43	32	0	0	11	11	12	10	0	0	2
ERR732384	Inchworm	541386	474378	528973	13393	8	13308	8	2	85	705895	23404	5912	72	1247	12310	12	12	1	8	689201	5892	3028	0	3450	98.33	221	0	0	0	0	0	43	38	1	0	5	4	12	10	1	1	1
ERR732384	Trinity	541386	474116	510184	13393	8	13166	7	3	227	242464	20028	747	25	892	11410	12	11	3	128	221928	722	7169	0	893	98.33	218	0	0	0	0	0	43	41	2	0	2	0	12	10	2	2	0
ERR732384	VICUNA.80	541386	474216	496316	13393	8	12799	7	3	594	26690	15348	45	20	24	11148	12	11	5	533	11246	25	1428	0	787	98.34	195	0	1	0	0	0	43	43	0	0	0	0	12	12	0	0	0
ERR732384	VICUNA.90	541386	473956	492782	13393	8	12385	5	3	1008	24544	14906	40	20	31	10686	12	10	5	938	9470	20	1496	0	833	98.36	183	0	0	0	0	0	43	39	0	0	4	4	12	11	0	0	1
ERR732266	IVA	810888	776705	791842	13322	8	13322	8	8	0	22087	13322	19	8	1	13426	12	12	10	0	8765	11	0	0	104	99.58	56	0	0	0	0	0	43	43	0	0	0	0	12	12	0	0	0
ERR732266	IVA.c5r2	810888	776776	789298	13322	8	13322	8	8	0	23036	13322	17	8	4	13487	12	12	10	0	9714	9	0	0	165	99.58	56	0	0	0	0	0	43	43	0	0	0	0	12	12	0	0	0
ERR732266	PRICE	810888	776733	788972	13322	8	11006	7	2	2316	36752	23405	59	50	10	12945	12	10	3	2316	13347	9	12404	0	10179	99.57	47	0	0	0	0	0	43	37	0	0	6	6	12	10	0	0	2
ERR732266	Inchworm	810888	776804	807929	13322	8	13322	8	0	0	351994	27966	4076	98	23	13570	12	12	0	0	334157	4062	4298	0	950	99.52	55	0	0	0	0	0	43	43	0	0	0	0	12	12	0	0	0
ERR732266	Trinity	810888	776764	787279	13322	8	13322	8	5	0	44374	13862	71	11	3	12298	12	12	6	0	30512	60	491	0	590	99.58	56	0	0	0	0	0	43	43	0	0	0	0	12	12	0	0	0
ERR732266	VICUNA.80	810888	776794	751255	13322	8	12740	6	3	582	27172	16099	32	20	2	12407	12	8	4	582	10996	12	3151	0	955	99.56	54	1	0	0	0	0	43	42	0	0	2	1	12	11	0	0	1
ERR732266	VICUNA.90	810888	776765	773447	13322	8	12645	6	4	677	27265	15582	36	19	6	12442	12	8	5	677	11606	17	2356	0	946	99.61	50	0	0	0	0	0	43	43	0	0	0	0	12	12	0	0	0
ERR732386	IVA	782734	774346	766961	13417	8	13414	8	8	3	13890	13415	9	8	0	13432	11	11	9	3	475	1	0	0	17	99.7	39	1	0	0	0	0	49	49	0	0	0	0	11	11	0	0	0
ERR732386	IVA.c5r2	782734	774325	769009	13417	8	13414	8	7	3	15032	14216	11	9	0	13098	11	11	8	3	816	2	0	0	118	99.72	37	1	0	0	0	0	49	48	0	0	1	1	11	11	0	0	0
ERR732386	PRICE	782734	774356	778108	13417	8	13417	8	1	0	45893	30093	69	65	35	14056	11	11	2	0	16281	7	14975	0	14484	99.71	38	1	0	0	0	0	49	48	0	4	1	1	11	11	0	0	0
ERR732386	Inchworm	782734	774335	777029	13417	8	13417	8	0	0	436549	38169	5226	141	23	13942	11	11	0	0	413402	5207	9681	0	876	99.7	39	1	0	0	0	0	49	49	0	0	0	0	11	11	0	0	0
ERR732386	Trinity	782734	774317	769333	13417	8	13417	8	4	0	41774	15241	101	12	36	12595	11	11	5	0	26533	89	1783	0	540	99.71	38	1	0	0	0	0	49	44	3	0	10	2	11	10	1	1	0
ERR732386	VICUNA.80	782734	774304	752646	13417	8	12844	7	1	573	22725	19781	36	31	5	10684	11	10	1	573	2873	5	6268	0	816	99.69	36	1	0	0	0	0	49	49	0	4	0	0	11	11	0	0	0
ERR732386	VICUNA.90	782734	774348	707068	13417	8	11738	5	0	1679	21254	18984	38	34	5	8858	11	8	0	1679	2270	4	5946	0	670	99.7	34	0	0	0	0	0	49	44	1	4	5	4	11	10	0	0	1
ERR732387	IVA	1028182	1015222	1017236	13386	8	13384	8	8	2	15060	13384	12	8	2	13528	11	11	9	2	1676	4	0	0	144	98.56	193	0	0	0	0	0	41	41	0	0	0	0	11	11	0	0	0
ERR732387	IVA.c5r2	1028182	1015222	1012609	13386	8	13384	8	8	2	15801	13384	13	8	2	13711	11	11	9	2	2417	5	0	0	327	98.56	193	0	0	0	0	0	41	41	0	0	0	0	11	11	0	0	0
ERR732387	PRICE	1028182	1015228	1017055	13386	8	13133	7	0	253	59113	38253	96	88	55	14214	11	10	0	253	21546	13	22269	0	17537	98.56	176	0	0	0	0	1	41	41	0	2	0	0	11	11	0	0	0
ERR732387	Inchworm	1028182	1015232	1023812	13386	8	13386	8	0	0	510798	38412	6162	128	35	13948	11	11	0	0	486781	6148	10631	0	786	98.56	193	0	0	0	0	0	41	41	0	0	0	0	11	11	0	0	0
ERR732387	Trinity	1028182	1015310	1013551	13386	8	13386	8	7	0	41388	13411	91	9	21	13317	11	11	8	0	27977	82	0	0	462	98.55	192	0	0	0	0	0	41	40	1	0	1	0	11	10	1	1	0
ERR732387	VICUNA.80	1028182	1015241	1007306	13386	8	13262	8	1	124	22854	19940	40	35	8	10401	11	11	1	124	2914	5	5786	0	883	98.55	178	1	0	0	0	0	41	41	0	0	0	0	11	11	0	0	0
ERR732387	VICUNA.90	1028182	1015257	989097	13386	8	13189	8	1	197	24126	21539	46	42	11	8644	11	11	1	197	2587	4	7136	0	859	98.48	170	4	0	0	0	0	41	41	0	0	0	0	11	11	0	0	0
ERR732415	IVA	770508	688556	726392	13417	8	13414	8	4	3	25077	17233	32	17	7	11190	11	11	4	3	7881	15	1950	0	321	99.69	40	1	0	0	0	0	49	49	0	0	0	0	11	11	0	0	0
ERR732415	IVA.c5r2	770508	688617	734064	13417	8	13414	8	4	3	29163	17580	39	17	6	11532	11	11	4	3	11620	22	2059	0	822	99.69	39	1	0	0	0	0	49	49	0	0	0	0	11	11	0	0	0
ERR732415	PRICE	770508	688436	724566	13417	8	9139	5	0	4278	59217	34607	140	117	103	8945	11	8	0	4278	26321	32	23002	0	17323	99.62	31	4	1	0	0	0	49	39	0	0	10	10	11	9	0	0	2
ERR732415	Inchworm	770508	688381	750844	13417	8	13415	8	0	2	585541	30951	5484	113	432	10862	11	11	0	0	566122	5462	5454	0	1189	99.58	43	1	0	0	0	0	49	47	0	0	2	2	11	11	0	0	0
ERR732415	Trinity	770508	688571	750527	13417	8	12194	7	2	1223	194989	21049	521	29	320	10091	11	10	2	1223	173984	492	8754	0	1239	99.67	38	1	1	0	0	0	49	47	2	0	2	0	11	10	1	1	0
ERR732415	VICUNA.80	770508	688618	726049	13417	8	12834	7	2	583	42473	20471	81	35	43	10902	11	10	2	583	21842	46	6849	0	1357	99.67	39	1	0	0	0	0	49	47	0	0	2	2	11	11	0	0	0
ERR732415	VICUNA.90	770508	688526	707346	13417	8	12390	6	1	1027	41860	20932	85	39	25	9943	11	9	1	1027	20750	46	6902	0	1289	99.66	35	1	0	0	0	0	49	46	0	0	3	3	11	11	0	0	0
ERR732416	IVA	505252	470583	482228	13417	8	12583	7	5	834	15944	13643	18	13	2	11527	11	9	5	834	2400	5	672	0	397	99.53	55	1	0	0	0	0	49	47	1	0	3	1	11	10	1	1	0
ERR732416	IVA.c5r2	505252	470648	484892	13417	8	13255	8	5	162	16975	14310	17	12	1	12998	11	10	5	243	2710	5	684	0	652	99.56	55	1	1	0	0	0	49	49	0	0	0	0	11	11	0	0	0
ERR732416	PRICE	505252	470758	494000	13417	8	9372	4	1	4045	38270	22607	87	71	19	9377	11	6	1	4073	16600	22	11876	0	10130	99.55	37	1	1	0	0	0	49	38	0	0	13	11	11	8	0	0	3
ERR732416	Inchworm	505252	470621	496288	13417	8	13256	8	1	161	264739	25339	2833	75	120	11520	11	11	0	113	245885	2809	5320	0	1274	99.51	58	2	0	0	0	0	49	49	0	0	0	0	11	11	0	0	0
ERR732416	Trinity	505252	470632	492557	13417	8	11709	7	2	1708	55321	15374	129	20	39	10809	11	10	2	1640	39770	108	3701	0	1244	99.46	55	7	1	0	0	0	49	43	1	0	6	5	11	9	1	1	1
ERR732416	VICUNA.80	505252	470749	487798	13417	8	12247	6	1	1170	22456	17724	38	28	3	10680	11	9	1	1170	4506	10	5010	0	949	99.54	48	1	0	0	0	0	49	46	0	0	5	3	11	10	0	0	1
ERR732416	VICUNA.90	505252	470801	484580	13417	8	12007	4	0	1410	21194	16614	38	28	3	9969	11	7	0	1410	4274	10	4307	0	895	99.54	48	1	0	0	0	0	49	45	1	0	4	3	11	10	0	0	1
ERR732294	IVA	738108	708091	727534	14245	8	14245	8	6	0	16712	15445	12	10	0	14469	11	11	8	0	1025	1	1442	0	623	99.75	35	0	0	0	0	0	38	38	0	0	0	0	11	11	0	0	0
ERR732294	IVA.c5r2	738108	708061	728008	14245	8	14245	8	6	0	17306	15484	13	10	0	14469	11	11	8	0	1393	2	1668	0	580	99.75	35	0	0	0	0	0	38	38	0	0	0	0	11	11	0	0	0
ERR732294	PRICE	738108	708033	735785	14245	8	14245	8	3	0	88806	61194	127	103	162	15987	11	11	4	0	27177	24	47538	0	18631	99.68	45	0	0	0	0	0	38	38	0	0	0	0	11	11	0	0	0
ERR732294	Inchworm	738108	708077	729691	14245	8	14245	8	0	0	295017	34997	3440	82	134	15005	11	11	0	0	267830	3422	12942	0	1266	99.75	35	0	0	0	0	0	38	38	0	0	0	0	11	11	0	0	0
ERR732294	Trinity	738108	707963	720502	14245	8	14239	8	3	6	34137	17647	54	15	51	14481	11	11	5	6	16490	39	3389	0	943	99.75	35	0	0	0	0	0	38	38	0	0	0	0	11	11	0	0	0
ERR732294	VICUNA.80	738108	708114	719019	14245	8	13726	7	2	519	25845	24498	45	45	7	10970	11	9	3	519	1259	0	9590	0	1259	99.75	32	0	0	0	0	0	38	35	1	2	3	2	11	9	1	1	1
ERR732294	VICUNA.90	738108	708138	691050	14245	8	13553	7	3	692	23584	21695	41	39	9	10611	11	9	4	692	1704	2	7945	0	1016	99.75	34	0	0	0	0	0	38	35	1	0	3	2	11	9	1	1	1
ERR732359	IVA	752150	523040	722412	13385	8	13385	8	8	0	38720	13385	36	8	1	13427	12	12	10	0	25335	28	0	0	42	99.49	68	0	0	0	0	0	43	43	0	0	0	0	12	12	0	0	0
ERR732359	IVA.c5r2	752150	523018	723640	13385	8	13385	8	8	0	40777	13385	34	8	0	13632	12	12	10	0	27392	26	0	0	247	99.49	68	0	0	0	0	0	43	43	0	0	0	0	12	12	0	0	0
ERR732359	PRICE	752150	523002	709870	13385	8	13070	7	0	315	90438	36731	161	94	59	12792	12	10	1	397	54084	68	21589	0	20072	99.38	57	0	0	0	0	0	43	43	0	0	0	0	12	12	0	0	0
ERR732359	Inchworm	752150	523059	744989	13385	8	13385	8	0	0	693871	42280	7372	205	102	13385	12	12	0	50	676038	7357	4405	0	795	99.49	66	0	0	0	0	0	43	43	0	0	0	0	12	12	0	0	0
ERR732359	Trinity	752150	522978	739013	13385	8	13385	8	7	0	121684	14162	169	10	36	13834	12	12	8	0	107451	159	857	0	569	99.49	68	0	0	0	0	0	43	43	0	0	0	0	12	12	0	0	0
ERR732359	VICUNA.80	752150	523040	732444	13385	8	13060	8	2	325	62514	20476	96	33	14	12262	12	12	3	325	41683	63	7234	0	1243	99.49	63	0	0	0	0	0	43	43	0	0	0	0	12	12	0	0	0
ERR732359	VICUNA.90	752150	523041	731059	13385	8	13024	8	2	361	62375	21030	101	36	20	12034	12	12	3	361	40990	65	7723	0	1050	99.48	61	0	0	0	0	0	43	43	0	5	0	0	12	12	0	0	0
ERR732414	IVA	1203176	1146289	1189372	13379	8	12130	7	4	42	14668	14380	15	15	0	9837	12	10	4	1249	359	0	1002	0	359	96.62	380	0	1	0	0	0	43	41	0	0	2	2	12	11	0	0	1
ERR732414	IVA.c5r2	1203176	1146520	1166410	13379	8	12164	7	4	8	15276	14666	14	14	0	10793	12	10	4	1215	681	0	1184	0	681	96.61	376	0	1	0	0	0	43	41	0	0	2	2	12	11	0	0	1
ERR732414	PRICE	1203176	1146392	1186027	13379	8	8720	4	0	3452	62683	34079	168	135	39	9480	12	6	0	4659	34213	67	19141	0	15858	96.6	284	4	3	0	0	0	43	35	0	0	9	8	12	9	0	0	3
ERR732414	Inchworm	1203176	1146507	1191673	13379	8	12439	7	1	100	500031	22546	6362	80	54	9480	12	10	1	1054	484962	6340	2527	0	778	96.59	415	4	1	0	0	0	43	40	1	0	3	2	12	10	1	1	1
ERR732414	Trinity	1203176	1146871	1166369	13379	8	12231	7	4	149	33955	16288	75	21	68	10609	12	10	4	1148	17579	54	3764	0	671	96.56	402	4	1	0	0	0	43	40	1	0	3	2	12	10	1	1	1
ERR732414	VICUNA.80	1203176	1146411	1160535	13379	8	11499	5	2	673	18034	16745	29	29	2	8986	12	8	2	1927	1481	0	4167	0	1481	96.54	361	0	1	0	0	0	43	40	1	0	3	2	12	10	1	1	1
ERR732414	VICUNA.90	1203176	1146456	1163042	13379	8	11113	5	1	1059	18939	17797	32	32	3	9598	12	8	1	2313	1439	0	5655	0	1439	96.56	357	0	1	0	0	0	43	40	1	0	3	2	12	10	1	1	1
ERR732356	IVA	774214	96972	695585	13322	8	12471	7	7	849	23855	12471	21	7	11	12600	12	10	9	851	11384	14	0	0	129	99.46	67	0	0	0	0	0	43	37	0	0	7	6	12	10	0	0	2
ERR732356	IVA.c5r2	774214	96963	756204	13322	8	12471	7	7	849	25841	12471	21	7	0	12604	12	10	9	851	13370	14	0	0	133	99.46	67	0	0	0	0	0	43	37	0	0	7	6	12	10	0	0	2
ERR732356	PRICE	774214	96959	732835	13322	8	6748	3	0	6572	214193	7649	619	11	128	6126	12	4	0	6627	206597	608	457	0	1638	99.55	27	0	0	0	0	0	43	21	1	0	24	21	12	5	1	1	6
ERR732356	Inchworm	774214	96952	764834	13322	8	13320	8	1	2	549565	23306	6114	71	114	14063	12	12	0	2	533770	6104	2475	0	879	99.48	70	0	0	0	0	0	43	43	0	0	0	0	12	12	0	0	0
ERR732356	Trinity	774214	96961	560486	13322	8	13322	8	8	0	74095	13322	132	8	99	13774	12	12	10	0	60773	124	0	0	452	99.48	69	0	0	0	0	0	43	43	0	0	0	0	12	12	0	0	0
ERR732356	VICUNA.80	774214	96956	754121	13322	8	12476	5	4	846	33376	14795	51	16	40	12509	12	8	6	846	18581	35	1887	0	688	99.31	66	0	0	0	0	0	43	36	1	0	8	6	12	9	1	1	2
ERR732356	VICUNA.90	774214	96966	751810	13322	8	12569	6	5	751	31547	13631	49	12	21	12812	12	8	7	753	17916	37	761	0	653	99.46	66	0	0	0	0	0	43	36	1	0	8	6	12	9	1	1	2
ERR732355	IVA	822416	728669	799280	13334	8	13331	8	5	2	19904	14091	20	11	1	13488	11	11	5	3	5643	9	932	0	419	96.02	531	0	0	0	0	0	41	41	0	0	0	0	11	11	0	0	0
ERR732355	IVA.c5r2	822416	728599	800375	13334	8	13331	8	5	2	20516	14147	21	11	1	13719	11	11	5	3	6199	10	988	0	630	96.02	531	0	0	0	0	0	41	41	0	0	0	0	11	11	0	0	0
ERR732355	PRICE	822416	728566	808637	13334	8	13307	8	0	26	82232	41727	150	118	66	13624	11	11	1	27	44871	52	22870	0	23300	95.88	500	3	0	0	0	0	41	38	0	0	3	3	11	10	0	0	1
ERR732355	Inchworm	822416	728567	811183	13334	8	13331	8	0	2	623970	25577	7378	72	133	13955	11	11	0	3	605611	7363	4958	0	838	96	530	2	0	0	0	0	41	41	0	0	0	0	11	11	0	0	0
ERR732355	Trinity	822416	728620	812836	13334	8	13331	8	4	2	62472	17497	136	15	51	13797	11	11	4	3	45270	121	3872	0	1123	96.02	531	0	0	0	0	0	41	41	0	0	0	0	11	11	0	0	0
ERR732355	VICUNA.80	822416	728576	784546	13334	8	13034	7	2	299	28559	20078	47	34	10	12033	11	10	3	300	8980	14	5854	0	2040	96.03	499	0	0	0	0	0	41	38	1	0	3	2	11	9	1	1	1
ERR732355	VICUNA.90	822416	728569	796661	13334	8	13199	8	2	134	28027	19559	48	33	20	11992	11	11	2	249	9208	16	4819	0	1758	96.1	496	0	0	0	0	0	41	40	1	0	1	0	11	10	1	1	0
ERR732354	IVA	915080	859734	882971	13417	8	13415	8	5	2	18605	14681	18	11	6	13225	11	11	6	2	3840	7	629	0	383	99.65	45	1	0	0	0	0	49	49	0	0	0	0	11	11	0	0	0
ERR732354	IVA.c5r2	915080	859984	883839	13417	8	13415	8	5	2	18536	14776	17	11	6	13519	11	11	6	2	3676	6	636	0	568	99.65	45	1	0	0	0	0	49	48	0	0	1	1	11	11	0	0	0
ERR732354	PRICE	915080	859839	872860	13417	8	11635	7	0	1782	104441	58763	263	235	42	9823	11	10	0	1849	50741	54	40456	0	34217	99.62	37	1	0	0	0	0	49	42	0	5	7	7	11	10	0	0	1
ERR732354	Inchworm	915080	859704	903104	13417	8	13417	8	0	0	654761	49904	7443	194	199	13538	11	11	0	0	627143	7423	14129	0	778	99.64	47	1	0	0	0	0	49	49	0	0	0	0	11	11	0	0	0
ERR732354	Trinity	915080	859612	894677	13417	8	13410	8	2	7	82625	20923	197	23	109	13238	11	11	2	21	61705	174	7523	0	1338	99.64	47	1	0	0	0	0	49	47	2	0	2	0	11	10	1	1	0
ERR732354	VICUNA.80	915080	859951	897950	13417	8	13417	8	0	0	28664	22378	49	37	8	11971	11	11	0	0	6202	12	8297	0	1013	99.65	46	2	0	0	0	0	49	49	0	4	0	0	11	11	0	0	0
ERR732354	VICUNA.90	915080	859779	876535	13417	8	12939	7	0	478	28135	21813	51	39	5	10784	11	10	0	478	6238	12	7774	0	1023	99.69	42	1	0	0	0	0	49	48	0	0	1	1	11	11	0	0	0
ERR732353	IVA	689004	658153	660732	13322	8	13322	8	6	0	17779	14279	20	10	4	13428	12	12	6	0	3560	10	900	0	190	99.5	67	0	0	0	0	0	43	43	0	0	0	0	12	12	0	0	0
ERR732353	IVA.c5r2	689004	658217	661450	13322	8	13322	8	6	0	21826	14886	29	12	3	13633	12	12	6	0	7000	17	1507	0	537	99.5	67	0	0	0	0	0	43	43	0	0	0	0	12	12	0	0	0
ERR732353	PRICE	689004	658292	671680	13322	8	13131	8	0	191	79047	49338	174	165	46	11401	12	12	0	191	31752	18	31788	0	26598	99.33	55	0	0	0	0	0	43	42	0	0	1	1	12	12	0	0	0
ERR732353	Inchworm	689004	658315	679901	13322	8	13322	8	0	0	586851	42691	6139	205	266	12794	12	12	0	0	567882	6122	5455	0	2415	99.48	66	0	0	0	0	0	43	43	0	0	0	0	12	12	0	0	0
ERR732353	Trinity	689004	658346	656063	13322	8	13198	7	4	124	115864	20218	320	19	105	13396	12	10	4	124	95477	301	7173	0	1011	99.49	67	0	0	0	0	0	43	43	0	0	0	0	12	12	0	0	0
ERR732353	VICUNA.80	689004	658178	668267	13322	8	13221	8	3	101	33106	20919	62	34	16	12259	12	12	2	101	12090	28	6782	0	1238	99.49	63	1	0	0	0	0	43	43	0	0	0	0	12	12	0	0	0
ERR732353	VICUNA.90	689004	658258	658362	13322	8	12776	7	2	546	30357	19581	59	34	13	11114	12	11	2	546	10582	25	5476	0	988	99.51	57	0	0	0	0	0	43	42	0	0	1	1	12	12	0	0	0
ERR732352	IVA	711978	702345	702417	13322	8	13322	8	7	0	14786	13571	11	9	0	13530	12	12	8	0	824	1	640	0	420	99.5	67	0	0	0	0	0	43	43	0	0	0	0	12	12	0	0	0
ERR732352	IVA.c5r2	711978	702361	697830	13322	8	13322	8	7	0	14920	13573	11	9	0	13635	12	12	8	0	955	1	643	0	551	99.5	67	0	0	0	0	0	43	43	0	0	0	0	12	12	0	0	0
ERR732352	PRICE	711978	702324	704805	13322	8	13308	8	0	14	84810	53648	186	169	51	12823	12	12	0	14	33877	30	34885	0	25774	99.29	58	1	0	0	0	0	43	43	0	4	0	0	12	12	0	0	0
ERR732352	Inchworm	711978	702363	705536	13322	8	13322	8	0	0	513051	43216	6278	195	20	13869	12	12	0	0	492360	6261	7321	0	877	99.49	67	0	0	0	0	0	43	43	0	0	0	0	12	12	0	0	0
ERR732352	Trinity	711978	702361	698490	13322	8	13322	8	7	0	24095	13347	47	9	35	13416	12	12	9	0	10748	38	0	0	536	99.5	67	0	0	0	0	0	43	42	1	0	1	0	12	11	1	1	0
ERR732352	VICUNA.80	711978	702366	694261	13322	8	13123	8	1	199	18445	16896	22	21	8	13017	12	12	1	199	1479	1	3396	0	995	99.4	67	3	0	0	0	0	43	42	0	0	1	1	12	12	0	0	0
ERR732352	VICUNA.90	711978	702274	661054	13322	8	12885	6	2	437	16923	16251	22	22	5	11588	12	10	2	437	602	0	2664	0	602	99.39	60	3	0	0	0	0	43	42	0	1	1	1	12	12	0	0	0
ERR732351	IVA	904370	885346	880919	13353	8	13350	8	7	0	15804	13552	14	9	20	13530	12	12	9	3	2252	5	199	0	308	99.87	14	3	0	0	0	0	43	43	0	0	0	0	12	12	0	0	0
ERR732351	IVA.c5r2	904370	885382	881195	13353	8	13350	8	7	0	16139	13552	14	9	12	13696	12	12	9	3	2587	5	199	0	478	99.87	14	3	0	0	0	0	43	43	0	0	0	0	12	12	0	0	0
ERR732351	PRICE	904370	885451	891368	13353	8	13350	8	0	0	84451	53628	171	158	48	11468	12	12	0	3	31358	17	36993	0	26300	99.54	14	3	0	0	0	0	43	43	0	7	0	0	12	12	0	0	0
ERR732351	Inchworm	904370	885421	894831	13353	8	13350	8	0	0	612444	46048	6921	225	155	13348	12	12	0	3	592492	6905	6503	0	977	99.84	12	3	0	0	0	0	43	43	0	6	0	0	12	12	0	0	0
ERR732351	Trinity	904370	885313	893961	13353	8	13350	8	6	0	79457	14143	217	10	80	13780	12	12	7	3	65314	207	793	0	525	99.87	14	3	0	0	0	0	43	43	0	0	0	0	12	12	0	0	0
ERR732351	VICUNA.80	904370	885422	873925	13353	8	12856	7	3	494	24869	17594	41	25	5	12625	12	11	3	497	6624	16	4595	0	1028	99.86	15	3	0	0	0	0	43	43	0	0	0	0	12	12	0	0	0
ERR732351	VICUNA.90	904370	885367	815677	13353	8	12556	7	1	794	24839	18487	48	34	10	10030	12	10	1	732	5937	14	5120	0	882	99.85	14	1	0	0	0	0	43	40	1	0	3	2	12	10	1	1	1
ERR732350	IVA	726192	492145	704071	13393	8	13389	8	5	3	24919	14304	27	12	28	11712	12	12	5	4	10615	15	110	0	68	98.3	209	0	0	0	0	0	43	43	0	0	0	0	12	12	0	0	0
ERR732350	IVA.c5r2	726192	492209	701748	13393	8	13392	8	6	0	28486	14100	27	10	41	12799	12	12	7	1	14386	17	0	0	340	98.28	206	0	0	0	0	0	43	43	0	0	0	0	12	12	0	0	0
ERR732350	PRICE	726192	492200	711148	13393	8	11616	7	0	1776	104884	37718	193	99	34	10930	12	10	0	1777	67070	95	24734	0	24327	98.28	167	0	1	0	0	0	43	36	0	4	7	7	12	10	0	0	2
ERR732350	Inchworm	726192	492347	704959	13393	8	13392	8	0	0	569895	30964	6534	131	112	10357	12	12	0	1	553188	6515	2922	0	544	98.29	218	0	0	0	0	0	43	43	0	0	0	0	12	12	0	0	0
ERR732350	Trinity	726192	492262	707098	13393	8	13392	8	4	0	70566	15628	108	14	49	12505	12	12	4	1	54938	94	2156	0	530	98.32	222	0	0	0	0	0	43	42	1	0	1	0	12	11	1	1	0
ERR732350	VICUNA.80	726192	492226	700062	13393	8	12837	7	3	555	33602	15931	50	22	22	11151	12	10	4	471	17522	27	2289	0	1138	98.28	202	0	0	0	0	0	43	41	0	0	2	2	12	11	0	0	1
ERR732350	VICUNA.90	726192	492173	684320	13393	8	12327	6	1	1065	34110	16307	54	25	22	10294	12	9	1	1066	17490	28	3308	0	1093	98.3	191	0	0	0	0	0	43	40	1	0	3	2	12	10	1	1	1
ERR732313	IVA	696272	665794	669644	13417	8	12165	7	5	3	16493	13699	18	12	0	11538	11	10	5	1252	2794	6	830	0	206	99.74	23	1	0	0	0	0	49	49	0	0	0	0	11	11	0	0	0
ERR732313	IVA.c5r2	696272	665850	671284	13417	8	12166	7	4	2	20735	14058	22	12	6	11097	11	10	4	1251	6677	10	500	0	508	99.76	23	2	0	0	0	0	49	49	0	4	0	0	11	11	0	0	0
ERR732313	PRICE	696272	665921	677838	13417	8	12012	7	0	156	59316	36249	141	128	25	10551	11	10	0	1405	24875	21	21013	0	18863	99.71	22	2	0	0	0	0	49	44	0	0	5	5	11	10	0	0	1
ERR732313	Inchworm	696272	665822	687387	13417	8	12168	7	0	0	512061	28308	5623	136	239	11092	11	10	0	1249	498776	5607	852	0	783	99.73	26	1	0	0	0	0	49	45	0	0	4	4	11	10	0	0	1
ERR732313	Trinity	696272	665886	680329	13417	8	11908	7	1	260	106345	20492	243	23	135	10741	11	9	1	1509	85893	220	8548	0	1132	99.76	27	2	0	0	0	0	49	46	2	0	8	1	11	10	1	1	0
ERR732313	VICUNA.80	696272	665814	671015	13417	8	11735	6	2	433	29793	17296	61	30	16	9781	11	10	2	1595	12411	31	4727	0	726	99.73	23	3	0	0	0	0	49	45	0	0	4	4	11	10	0	0	1
ERR732313	VICUNA.90	696272	665997	662573	13417	8	11708	6	2	460	28803	17236	58	28	47	9809	11	9	2	1709	11567	30	4311	0	631	99.72	21	2	0	0	0	0	49	44	1	0	7	4	11	10	0	0	1
ERR732317	IVA	832222	817166	811156	13417	8	13414	8	8	3	15630	13415	12	8	0	13535	11	11	9	3	2215	4	0	0	120	98.97	137	1	0	0	0	0	49	49	0	0	0	0	11	11	0	0	0
ERR732317	IVA.c5r2	832222	817158	815302	13417	8	13414	8	8	3	16440	13415	13	8	0	13723	11	11	9	3	3025	5	0	0	308	98.97	137	1	0	0	0	0	49	49	0	0	0	0	11	11	0	0	0
ERR732317	PRICE	832222	817200	820885	13417	8	13376	8	1	41	82454	49741	153	141	29	12639	11	11	1	41	33581	19	33651	0	28469	98.82	133	4	0	0	0	0	49	48	1	8	3	0	11	11	0	0	0
ERR732317	Inchworm	832222	817217	818711	13417	8	13417	8	0	0	616491	45945	7413	169	53	13381	11	11	0	0	589781	7395	13196	0	1125	98.96	137	1	0	0	0	0	49	49	0	0	0	0	11	11	0	0	0
ERR732317	Trinity	832222	817192	813706	13417	8	13417	8	5	0	42283	14752	82	11	20	13494	11	11	6	0	27735	72	1111	0	432	98.97	137	1	0	0	0	0	49	47	2	0	2	0	11	10	1	1	0
ERR732317	VICUNA.80	832222	817117	809290	13417	8	13124	8	3	293	20712	16454	24	16	1	13537	11	11	4	293	4258	8	2971	0	687	98.94	131	4	0	0	0	0	49	49	0	0	0	0	11	11	0	0	0
ERR732317	VICUNA.90	832222	817187	795366	13417	8	12847	6	2	570	20786	16771	27	19	4	13261	11	9	3	570	4015	8	3934	0	539	98.94	133	4	0	0	0	0	49	48	1	0	1	0	11	11	0	0	0
ERR732316	IVA	741358	711449	723425	13378	8	13363	8	5	15	16824	15560	15	15	9	13527	11	11	5	15	969	0	2498	0	969	98.35	220	0	0	0	0	0	41	41	0	0	0	0	11	11	0	0	0
ERR732316	IVA.c5r2	741358	711471	715178	13378	8	13364	8	5	14	15573	14691	12	12	9	13729	11	11	6	14	1002	0	1209	0	1002	98.35	220	0	0	0	0	0	41	41	0	0	0	0	11	11	0	0	0
ERR732316	PRICE	741358	711283	735036	13378	8	13378	8	0	0	102102	58192	186	160	81	12354	11	11	0	0	45872	34	40270	0	36571	98.29	179	0	0	0	0	0	41	41	0	1	0	0	11	11	0	0	0
ERR732316	Inchworm	741358	711462	729934	13378	8	13315	8	0	63	561484	36743	6660	145	134	12173	11	10	0	72	540252	6641	7764	0	1118	98.3	216	4	1	0	0	0	41	39	0	0	2	2	11	10	0	0	1
ERR732316	Trinity	741358	711378	699662	13378	8	11804	7	5	1574	46585	13965	124	14	39	12227	11	9	5	1583	32687	110	2115	0	799	98.38	190	0	2	0	0	0	41	37	0	0	4	4	11	10	0	0	1
ERR732316	VICUNA.80	741358	711272	694369	13378	8	12888	7	1	490	21398	19227	36	33	5	11108	11	10	0	581	2142	2	5299	0	1441	98.25	176	4	1	0	0	0	41	34	0	0	7	7	11	9	0	0	2
ERR732316	VICUNA.90	741358	711473	682020	13378	8	12471	6	1	907	20877	19340	37	35	8	10131	11	9	0	907	1382	1	5830	0	1008	98.33	190	3	0	0	0	0	41	39	0	0	2	2	11	10	0	0	1
ERR732319	IVA	859882	804581	811191	13417	8	13415	8	8	2	15683	13416	13	8	0	13533	11	11	9	2	2267	5	0	0	117	99.68	42	1	0	0	0	0	49	49	0	0	0	0	11	11	0	0	0
ERR732319	IVA.c5r2	859882	804451	815157	13417	8	13415	8	7	2	18747	13814	19	9	0	13728	11	11	8	2	4933	10	404	0	352	99.68	42	1	0	0	0	0	49	49	0	0	0	0	11	11	0	0	0
ERR732319	PRICE	859882	804633	812695	13417	8	13417	8	0	0	99660	56733	247	215	35	11218	11	11	0	4	47364	57	37311	0	31221	99.65	39	1	0	0	0	0	49	46	2	12	6	1	11	10	1	1	0
ERR732319	Inchworm	859882	804489	846187	13417	8	13406	8	0	11	712480	36235	7234	154	295	13232	11	11	0	12	693686	7217	5292	0	983	99.66	43	1	0	0	0	0	49	48	1	0	1	0	11	10	1	1	0
ERR732319	Trinity	859882	804501	842727	13417	8	13362	8	4	55	181845	25413	484	30	215	13407	11	11	4	55	156434	454	11640	0	1676	99.69	42	1	0	0	0	0	49	49	0	0	0	0	11	11	0	0	0
ERR732319	VICUNA.80	859882	804535	816981	13417	8	13308	8	1	109	34133	21047	67	35	70	11904	11	11	1	109	13074	32	7206	0	1061	99.61	42	1	0	0	0	0	49	49	0	0	0	0	11	11	0	0	0
ERR732319	VICUNA.90	859882	804475	818620	13417	8	13272	8	0	145	33208	20116	70	36	38	10529	11	11	0	145	13008	34	5663	0	986	99.64	36	1	0	0	0	0	49	48	1	0	3	0	11	11	0	0	0
ERR732318	IVA	1060118	1021357	1031752	13417	8	13416	8	6	1	15719	15102	12	12	0	13941	11	11	6	1	736	0	1576	0	736	99.67	43	1	0	0	0	0	49	49	0	0	0	0	11	11	0	0	0
ERR732318	IVA.c5r2	1060118	1021335	1032065	13417	8	13417	8	6	0	16190	15250	13	13	1	14048	11	11	6	0	992	0	1790	0	992	99.67	43	1	0	0	0	0	49	49	0	0	0	0	11	11	0	0	0
ERR732318	PRICE	1060118	1021507	1045792	13417	8	13417	8	0	0	130963	67685	309	273	98	10663	11	11	0	0	67202	58	47975	0	51578	99.63	40	1	0	0	0	0	49	46	3	8	4	0	11	10	1	1	0
ERR732318	Inchworm	1060118	1021395	1045191	13417	8	13417	8	0	0	679977	46316	7837	223	139	13995	11	11	0	0	659881	7822	6678	0	786	99.67	43	1	0	0	0	0	49	49	0	0	0	0	11	11	0	0	0
ERR732318	Trinity	1060118	1021326	1037309	13417	8	13417	8	3	0	65185	15439	142	14	29	13331	11	11	3	0	49746	128	2000	0	684	99.67	43	1	0	0	0	0	49	46	2	0	3	1	11	10	1	1	0
ERR732318	VICUNA.80	1060118	1021391	920135	13417	8	12831	6	3	586	19587	18141	29	28	4	11777	11	9	3	613	1327	1	4196	0	904	99.69	37	0	0	0	0	0	49	49	0	0	0	0	11	11	0	0	0
ERR732318	VICUNA.90	1060118	1021363	914756	13417	8	12527	7	1	890	20093	18849	31	30	4	11812	11	10	1	890	1147	1	5544	0	772	99.72	37	1	0	0	0	0	49	49	0	1	0	0	11	11	0	0	0
ERR732252	IVA	842692	744703	808694	13322	8	12196	7	5	0	16305	13947	16	11	0	11555	12	10	4	1126	2358	5	878	0	159	99.47	58	0	1	0	0	0	43	42	1	0	1	0	12	11	1	1	0
ERR732252	IVA.c5r2	842692	744866	819080	13322	8	12196	7	5	0	16838	14202	16	11	0	11987	12	10	4	1126	2636	5	1353	0	438	99.47	59	0	1	0	0	0	43	42	1	0	1	0	12	11	1	1	0
ERR732252	PRICE	842692	744602	821997	13322	8	11719	6	0	477	48248	26881	80	64	89	12734	12	9	0	1603	21827	18	14045	0	14642	99.36	55	4	0	0	0	0	43	41	1	4	2	1	12	11	1	1	0
ERR732252	Inchworm	842692	744710	830382	13322	8	12479	7	0	40	372321	29339	4343	103	84	11697	12	10	0	804	353431	4323	6217	0	1460	99.42	64	4	0	0	0	0	43	37	0	0	7	6	12	10	0	0	2
ERR732252	Trinity	842692	744672	822919	13322	8	12087	7	2	109	49701	17932	88	23	10	10527	12	10	3	1235	31685	65	5846	0	1647	99.42	61	4	1	0	0	0	43	41	1	0	2	1	12	11	1	1	0
ERR732252	VICUNA.80	842692	744571	780710	13322	8	10912	5	1	1284	20085	16325	38	31	46	8301	12	8	0	2410	3678	7	4404	0	903	99.34	61	4	0	0	0	0	43	35	0	0	9	8	12	9	0	0	3
ERR732252	VICUNA.90	842692	744809	780824	13322	8	11086	4	0	1110	21964	16839	46	36	26	7258	12	7	0	2236	4869	10	4792	0	889	99.36	61	1	0	0	0	0	43	31	0	0	13	12	12	8	0	0	4
ERR732253	IVA	879784	840866	850417	13417	8	13414	8	4	3	16003	14581	15	13	1	13432	11	11	4	3	1233	2	1356	0	460	99.58	56	1	0	0	0	0	49	49	0	0	0	0	11	11	0	0	0
ERR732253	IVA.c5r2	879784	840971	850114	13417	8	13415	8	4	2	16265	14690	15	13	2	13618	11	11	4	2	1386	2	1464	0	628	99.58	56	1	0	0	0	0	49	49	0	0	0	0	11	11	0	0	0
ERR732253	PRICE	879784	840761	871856	13417	8	13417	8	0	0	61510	44146	114	104	106	12436	11	11	0	0	17097	10	29315	0	15056	99.37	69	1	0	0	0	0	49	47	2	4	2	0	11	10	1	1	0
ERR732253	Inchworm	879784	840976	865903	13417	8	13417	8	0	0	335364	24877	4176	86	128	12591	11	11	0	49	319217	4163	2686	0	741	99.57	55	1	0	0	0	0	49	48	0	0	1	1	11	11	0	0	0
ERR732253	Trinity	879784	841031	856722	13417	8	13417	8	2	0	34782	21357	62	25	2	13107	11	11	2	0	13120	37	8207	0	1321	99.58	56	1	1	0	0	0	49	46	2	0	3	1	11	10	1	1	0
ERR732253	VICUNA.80	879784	840723	816127	13417	8	12690	5	0	727	29625	28101	59	58	14	10991	11	9	0	727	1367	1	14723	0	993	99.62	51	1	0	0	0	0	49	48	1	0	1	0	11	11	0	0	0
ERR732253	VICUNA.90	879784	840906	817450	13417	8	12503	5	0	914	28441	26319	63	61	11	8743	11	8	0	959	1744	2	13282	0	928	99.61	47	1	1	0	0	0	49	43	1	0	6	5	11	10	0	0	1
ERR732250	IVA	718498	98760	688585	13393	8	13392	8	8	0	30146	13392	30	8	3	13505	12	12	10	1	16754	22	0	0	113	98.32	225	0	0	0	0	0	43	43	0	0	0	0	12	12	0	0	0
ERR732250	IVA.c5r2	718498	98739	690553	13393	8	13392	8	8	0	32115	13392	30	8	2	13450	12	12	10	1	18723	22	0	0	58	98.32	225	0	0	0	0	0	43	43	0	0	0	0	12	12	0	0	0
ERR732250	PRICE	718498	98734	705645	13393	8	9861	5	2	3531	85212	10988	165	11	44	10479	12	8	3	3532	74224	154	857	0	1324	98.39	157	0	0	0	0	0	43	37	0	0	6	6	12	10	0	0	2
ERR732250	Inchworm	718498	98739	715768	13393	8	13368	8	2	24	324596	17920	2973	29	44	13842	12	12	1	1	309130	2963	2026	0	521	98.31	226	0	0	0	0	0	43	43	0	0	0	0	12	12	0	0	0
ERR732250	Trinity	718498	98742	696146	13393	8	13392	8	7	0	108491	13733	239	9	44	13792	12	12	10	1	95099	231	0	0	400	98.32	225	0	0	0	0	0	43	43	0	0	0	0	12	12	0	0	0
ERR732250	VICUNA.80	718498	98749	691345	13393	8	13368	8	7	24	36140	13368	43	9	10	13632	12	12	9	25	22670	34	0	0	683	98.32	225	0	0	0	0	0	43	43	0	0	0	0	12	12	0	0	0
ERR732250	VICUNA.90	718498	98750	680075	13393	8	12771	5	4	621	34152	12771	41	9	13	12889	12	10	7	622	21279	32	0	0	537	98.3	217	0	0	0	0	0	43	43	0	0	0	0	12	12	0	0	0
ERR732398	IVA	952972	925643	928931	13322	8	13322	8	6	0	16418	15450	14	13	0	13514	12	12	6	0	860	0	1972	0	860	99.58	55	0	0	0	0	0	43	43	0	0	0	0	12	12	0	0	0
ERR732398	IVA.c5r2	952972	925560	930809	13322	8	13322	8	6	0	16974	15409	13	12	0	15725	12	12	7	0	1031	0	1825	0	1012	99.57	53	0	0	0	0	1	43	43	0	0	0	0	12	12	0	0	0
ERR732398	PRICE	952972	925483	931680	13322	8	11345	7	2	1977	59496	35844	145	130	29	11987	12	11	3	1977	25813	27	21754	0	18802	99.52	51	1	1	0	0	0	43	39	0	0	4	4	12	11	0	0	1
ERR732398	Inchworm	952972	925495	939919	13322	8	13297	8	0	25	450537	29371	5407	112	160	11910	12	12	0	29	432423	5388	4621	0	640	99.56	55	0	0	0	0	0	43	43	0	0	0	0	12	12	0	0	0
ERR732398	Trinity	952972	925512	943157	13322	8	13322	8	5	0	61744	27142	141	26	50	13787	12	12	5	0	34602	115	13130	0	1597	99.58	54	0	0	0	0	0	43	43	0	0	0	0	12	12	0	0	0
ERR732398	VICUNA.80	952972	925617	923578	13322	8	12155	6	1	1167	19048	17953	34	33	3	9093	12	9	1	1167	740	0	4700	0	740	99.54	40	0	0	0	0	0	43	40	0	0	4	3	12	11	0	0	1
ERR732398	VICUNA.90	952972	925497	916510	13322	8	12112	7	1	1210	20297	18989	35	34	1	10040	12	11	2	1210	953	0	6080	0	953	99.59	44	1	0	0	0	0	43	40	0	0	4	3	12	11	0	0	1
ERR732256	IVA	954082	940147	934083	13609	8	13415	8	7	192	15915	13545	13	9	0	13427	11	11	8	182	2033	4	385	0	17	98.76	166	0	0	0	0	0	30	30	0	0	0	0	11	11	0	0	0
ERR732256	IVA.c5r2	954082	940065	936924	13609	8	13427	8	8	180	16116	13427	13	8	1	13527	11	11	8	170	2105	4	502	0	107	98.75	167	0	0	0	0	0	30	30	0	0	0	0	11	11	0	0	0
ERR732256	PRICE	954082	940113	948212	13609	8	13607	8	1	0	55919	40797	91	85	45	12895	11	11	1	2	16034	10	24061	0	12871	98.5	150	0	0	0	0	0	30	28	0	0	2	2	11	10	0	0	1
ERR732256	Inchworm	954082	940195	947446	13609	8	13607	8	0	0	395570	31410	4690	91	118	13034	11	11	0	2	373244	4673	8671	0	472	98.73	173	0	0	0	0	0	30	28	0	0	2	2	11	10	0	0	1
ERR732256	Trinity	954082	940199	930946	13609	8	13607	8	5	0	44789	14976	94	11	37	13308	11	11	6	2	29813	83	1351	0	280	98.73	173	0	0	0	0	0	30	29	1	0	1	0	11	10	1	1	0
ERR732256	VICUNA.80	954082	940185	920660	13609	8	13049	8	2	558	21547	18223	33	28	7	11642	11	11	2	557	3003	5	3976	0	604	98.74	155	0	0	0	0	0	30	28	0	0	2	2	11	10	0	0	1
ERR732256	VICUNA.90	954082	940175	911950	13609	8	12802	6	2	805	21415	18902	39	35	2	9346	11	10	2	755	2439	4	4160	0	554	98.69	143	1	0	0	0	0	30	28	0	0	2	2	11	10	0	0	1
ERR732257	IVA	884318	827940	851955	13417	8	13414	8	6	3	16404	14093	15	11	25	13433	11	11	7	4	2069	4	923	0	466	99	133	1	0	0	0	0	49	49	0	0	0	0	11	11	0	0	0
ERR732257	IVA.c5r2	884318	828040	853551	13417	8	13415	8	5	2	18398	14936	18	12	18	13576	11	11	6	4	4064	7	922	0	549	99	133	1	0	0	0	0	49	49	0	0	0	0	11	11	0	0	0
ERR732257	PRICE	884318	828064	866448	13417	8	13416	8	2	1	85043	57041	146	127	149	13238	11	11	2	1	28805	24	40933	0	21565	98.86	127	1	0	0	0	0	49	49	0	0	0	0	11	11	0	0	0
ERR732257	Inchworm	884318	828116	864823	13417	8	13416	8	0	1	916793	24488	8178	65	1873	13528	11	11	0	1	898778	8164	4526	0	571	99	133	1	0	0	0	0	49	49	0	0	0	0	11	11	0	0	0
ERR732257	Trinity	884318	828062	868498	13417	8	13417	8	6	0	266083	15030	892	13	1381	13757	11	11	7	0	251289	880	1386	0	525	99	133	1	0	0	0	0	49	49	0	0	0	0	11	11	0	0	0
ERR732257	VICUNA.80	884318	828058	801636	13417	8	12018	4	3	1399	21118	14107	38	20	13	10412	11	6	3	1399	6928	18	1037	0	660	99.01	109	1	0	0	0	0	49	45	1	0	4	3	11	11	0	0	0
ERR732257	VICUNA.90	884318	828022	821322	13417	8	12152	5	1	1265	23678	16136	45	26	11	10058	11	7	1	1265	7455	19	3309	0	726	98.96	116	2	0	0	0	0	49	42	1	0	7	6	11	10	0	0	1
ERR732254	IVA	744520	728878	726668	13417	8	13414	8	6	3	16428	14856	15	12	0	13433	11	11	6	4	1725	3	1294	0	467	99.58	55	1	0	0	0	0	49	49	0	0	0	0	11	11	0	0	0
ERR732254	IVA.c5r2	744520	728920	728194	13417	8	13413	8	6	4	17184	14538	16	11	0	13533	11	11	6	4	2505	4	1271	0	514	99.58	55	1	0	0	0	0	49	49	0	0	0	0	11	11	0	0	0
ERR732254	PRICE	744520	728956	739534	13417	8	13417	8	0	0	50473	35894	75	69	35	15599	11	11	1	1	14756	7	21885	0	13398	99.44	55	1	0	0	0	0	49	49	0	0	0	0	11	11	0	0	0
ERR732254	Inchworm	744520	728824	739860	13417	8	13416	8	0	1	336187	32759	4038	102	41	13981	11	11	0	1	314823	4023	7947	0	846	99.58	55	1	0	0	0	0	49	49	0	0	0	0	11	11	0	0	0
ERR732254	Trinity	744520	728793	731033	13417	8	13416	8	5	1	34653	15724	63	14	35	13029	11	11	6	1	18929	49	2309	0	627	99.58	55	1	0	0	0	0	49	48	1	0	1	0	11	10	1	1	0
ERR732254	VICUNA.80	744520	728964	658995	13417	8	11696	4	1	1721	19752	17511	33	30	5	9803	11	7	1	1721	2167	3	5441	0	581	99.6	43	1	0	0	0	0	49	44	1	5	7	4	11	11	0	0	0
ERR732254	VICUNA.90	744520	728903	656774	13417	8	11910	4	1	1507	19728	17565	33	30	3	9733	11	7	1	1508	2089	3	4714	0	509	99.6	41	1	0	0	0	0	49	45	3	4	5	1	11	10	1	1	0
ERR732255	IVA	747556	700975	717975	13417	8	13413	8	5	3	16805	16496	15	15	0	12847	11	11	6	4	404	0	2208	0	404	99.59	52	1	0	0	0	0	49	49	0	0	0	0	11	11	0	0	0
ERR732255	IVA.c5r2	747556	701086	711311	13417	8	13415	8	5	1	16991	16586	14	14	0	13072	11	11	6	2	586	0	2150	0	586	99.58	51	1	0	0	0	0	49	49	0	0	0	0	11	11	0	0	0
ERR732255	PRICE	747556	701198	739522	13417	8	13043	7	0	373	89891	59057	134	126	136	14202	11	10	0	374	30618	8	44867	0	28617	99.17	68	16	0	0	0	0	49	49	0	4	0	0	11	11	0	0	0
ERR732255	Inchworm	747556	701193	729281	13417	8	13416	8	0	0	337805	30856	4096	102	96	12959	11	11	0	1	317229	4077	6771	0	986	99.53	54	4	0	0	0	0	49	48	0	0	1	1	11	11	0	0	0
ERR732255	Trinity	747556	700875	731793	13417	8	13416	8	3	0	40772	25229	68	28	8	13375	11	11	2	1	15346	39	12049	0	1819	99.56	55	4	0	0	0	0	49	46	2	0	3	1	11	10	1	1	0
ERR732255	VICUNA.80	747556	701058	711583	13417	8	12680	6	0	736	26530	24360	57	56	11	8906	11	7	0	792	1727	1	10324	0	1391	99.58	43	1	0	0	0	0	49	44	1	0	6	4	11	10	1	1	0
ERR732255	VICUNA.90	747556	700959	701818	13417	8	12521	6	1	895	26757	24811	58	57	12	8158	11	8	1	896	1676	1	10494	0	1340	99.6	40	1	0	0	0	0	49	46	0	0	3	3	11	11	0	0	0
ERR732392	IVA	982388	936401	954611	13322	8	13322	8	5	0	17965	16499	19	18	0	11892	12	12	5	0	1286	1	2775	0	882	99.48	71	0	0	0	0	0	43	41	0	0	2	2	12	11	0	0	1
ERR732392	IVA.c5r2	982388	936366	948873	13322	8	13322	8	6	0	16636	14878	14	12	12	13733	12	12	7	0	1577	1	1640	0	1173	99.45	70	0	0	0	0	0	43	43	0	0	0	0	12	12	0	0	0
ERR732392	PRICE	982388	936440	972780	13322	8	10530	5	1	2792	68989	36846	174	147	44	9676	12	8	1	2849	34396	40	23415	0	22536	99.28	72	7	1	0	0	0	43	38	1	4	5	4	12	10	1	1	1
ERR732392	Inchworm	982388	936288	966910	13322	8	13297	8	0	25	428354	30890	5174	110	133	10351	12	12	0	0	407683	5146	7066	0	1134	99.45	73	0	0	0	0	0	43	43	0	4	0	0	12	12	0	0	0
ERR732392	Trinity	982388	936331	968301	13322	8	12663	7	5	659	49477	19873	123	26	35	10138	12	10	5	659	29645	97	7107	0	1364	99.47	68	0	0	0	0	0	43	43	0	4	0	0	12	12	0	0	0
ERR732392	VICUNA.80	982388	936241	913855	13322	8	11755	3	2	1567	16848	15053	30	28	0	8226	12	7	2	1567	1697	2	2155	0	1032	99.45	61	3	0	0	0	0	43	36	1	0	7	6	12	9	1	1	2
ERR732392	VICUNA.90	982388	936461	898433	13322	8	11378	3	1	1944	14736	13205	25	23	1	8214	12	6	1	1880	1442	2	1176	0	733	99.23	59	0	0	0	0	0	43	33	0	0	10	10	12	9	0	0	3
ERR732391	IVA	535320	515547	522565	13417	8	13415	8	5	2	16213	15605	14	14	0	13124	11	11	5	2	748	0	1343	0	745	98.94	137	1	0	0	0	0	49	49	0	0	0	0	11	11	0	0	0
ERR732391	IVA.c5r2	535320	515594	521842	13417	8	13416	8	5	1	16767	15481	15	14	0	13262	11	11	5	1	1426	1	1206	0	957	98.94	137	1	0	0	0	0	49	49	0	0	0	0	11	11	0	0	0
ERR732391	PRICE	535320	515600	504727	13417	8	7680	4	1	5737	40813	22480	85	75	29	8215	11	6	1	5737	19744	20	13085	0	14550	98.71	89	1	2	0	0	0	49	32	0	4	19	17	11	7	0	0	4
ERR732391	Inchworm	535320	515538	527886	13417	8	13416	8	0	1	409686	30021	3938	78	321	11652	11	11	0	1	386619	3916	9430	0	1789	98.88	141	3	0	0	0	0	49	48	0	0	1	1	11	11	0	0	0
ERR732391	Trinity	535320	515652	522064	13417	8	11270	6	4	2147	112905	12949	369	19	389	9484	11	9	4	2147	99956	350	1608	0	1161	98.84	130	1	1	0	0	0	49	44	0	0	5	5	11	10	0	0	1
ERR732391	VICUNA.80	535320	515555	501742	13417	8	12243	6	1	1174	20397	17547	33	27	5	10772	11	8	1	1175	2850	6	4267	0	661	98.87	114	1	0	0	0	0	49	44	1	0	5	4	11	10	0	0	1
ERR732391	VICUNA.90	535320	515438	505592	13417	8	12198	6	1	1219	18339	15693	29	24	6	10181	11	9	1	1219	2650	5	2482	0	775	98.92	120	1	0	0	0	0	49	48	1	0	1	0	11	11	0	0	0
ERR732259	IVA	946270	925731	921333	13578	8	13416	8	7	158	14139	13520	10	9	0	13432	10	10	7	150	446	1	171	0	23	99.01	132	0	0	0	0	0	33	33	0	0	0	0	10	10	0	0	0
ERR732259	IVA.c5r2	946270	925789	917979	13578	8	13441	8	7	133	14619	13872	11	10	2	13604	10	10	7	137	637	1	550	0	214	99	134	0	0	0	0	0	33	33	0	0	0	0	10	10	0	0	0
ERR732259	PRICE	946270	925762	940436	13578	8	13574	8	0	0	60826	38121	107	99	32	13698	10	10	0	4	23554	12	22714	0	19985	98.87	133	0	0	0	0	0	33	33	0	0	0	0	10	10	0	0	0
ERR732259	Inchworm	946270	925753	933157	13578	8	13574	8	0	0	360873	30428	4304	94	59	13385	10	10	0	4	340169	4286	6991	0	778	98.94	137	3	0	0	0	0	33	33	0	0	0	0	10	10	0	0	0
ERR732259	Trinity	946270	925725	935887	13578	8	13571	8	4	3	43114	17792	90	14	44	13345	10	10	4	7	25322	76	4219	0	335	98.98	137	0	0	0	0	0	33	32	1	0	1	0	10	9	1	1	0
ERR732259	VICUNA.80	946270	925819	928936	13578	8	13268	8	4	306	19394	18137	26	25	2	12081	10	10	4	310	1118	1	4520	0	650	98.97	133	0	0	0	0	0	33	33	0	0	0	0	10	10	0	0	0
ERR732259	VICUNA.90	946270	925790	915075	13578	8	13229	8	3	345	17657	16468	21	20	0	12140	10	10	3	349	1121	1	2986	0	653	98.98	136	0	0	0	0	0	33	33	0	0	0	0	10	10	0	0	0
ERR732364	IVA	682234	213284	668379	13322	8	13322	8	6	0	42604	13762	44	9	1	13311	12	12	8	0	28842	35	206	0	153	99.53	60	0	0	0	0	0	43	43	0	0	0	0	12	12	0	0	0
ERR732364	IVA.c5r2	682234	213338	669451	13322	8	13322	8	6	0	44557	13766	40	9	3	13275	12	12	8	0	30791	31	206	0	113	99.53	60	0	0	0	0	0	43	43	0	0	0	0	12	12	0	0	0
ERR732364	PRICE	682234	213240	659085	13322	8	13077	7	3	245	89288	16610	158	19	54	13864	12	11	5	245	72599	140	3094	0	3710	99.48	64	0	0	0	0	0	43	42	0	0	1	1	12	12	0	0	0
ERR732364	Inchworm	682234	213179	676338	13322	8	13322	8	1	0	469316	21541	4660	59	60	13255	12	12	0	0	453466	4648	2460	0	572	99.51	60	0	0	0	0	1	43	43	0	0	0	0	12	12	0	0	0
ERR732364	Trinity	682234	213315	652783	13322	8	13322	8	5	0	127438	15605	158	11	64	13380	12	12	8	0	111833	147	2265	0	617	99.53	62	0	0	0	0	0	43	43	0	0	0	0	12	12	0	0	0
ERR732364	VICUNA.80	682234	213322	634323	13322	8	12730	6	5	592	58193	14710	88	16	83	12255	12	10	7	592	43325	72	1801	0	680	99.55	56	0	0	0	0	0	43	43	0	0	0	0	12	12	0	0	0
ERR732364	VICUNA.90	682234	213347	618908	13322	8	12308	5	3	1014	55987	15107	88	21	43	10736	12	9	6	1014	40722	67	2350	0	542	99.55	54	0	0	0	0	0	43	43	0	0	0	0	12	12	0	0	0
ERR732396	IVA	947962	923174	925573	13417	8	13414	8	5	3	14739	14366	11	11	0	13532	11	11	5	3	319	0	1009	0	319	99.66	45	1	0	0	0	0	49	49	0	0	0	0	11	11	0	0	0
ERR732396	IVA.c5r2	947962	923215	927375	13417	8	13415	8	5	2	14908	14367	11	11	0	13721	11	11	5	2	487	0	1009	0	487	99.66	45	1	0	0	0	0	49	49	0	0	0	0	11	11	0	0	0
ERR732396	PRICE	947962	923196	930487	13417	8	12846	7	1	571	69471	42524	168	149	28	13447	11	10	0	571	31145	44	24801	0	19640	99.66	41	1	0	0	0	0	49	49	0	0	0	0	11	11	0	0	0
ERR732396	Inchworm	947962	923090	933664	13417	8	13417	8	0	0	420927	26357	5063	101	165	12218	11	11	0	0	405229	5046	1991	0	669	99.59	41	1	0	0	0	0	49	45	2	0	4	2	11	10	1	1	0
ERR732396	Trinity	947962	923150	919355	13417	8	11563	7	2	1854	53136	19825	125	24	72	11483	11	10	2	1854	33356	101	8172	0	1380	99.66	39	1	1	0	0	0	49	42	1	0	7	6	11	9	1	1	1
ERR732396	VICUNA.80	947962	923185	909088	13417	8	11574	5	1	1843	18910	16096	33	29	8	9751	11	8	1	1750	2670	4	4432	0	1202	99.62	39	2	0	0	0	0	49	42	0	0	7	7	11	10	0	0	1
ERR732396	VICUNA.90	947962	923168	897498	13417	8	10387	5	1	3030	16612	14595	29	26	7	9060	11	8	1	2937	1873	3	4070	0	876	99.59	37	3	0	0	0	0	49	36	0	0	13	13	11	9	0	0	2
ERR732380	IVA	788612	776328	776365	13322	8	13322	8	6	0	15092	14060	13	11	0	12514	12	12	6	0	868	1	756	0	444	99.63	50	0	0	0	0	0	43	41	0	0	3	2	12	11	0	0	1
ERR732380	IVA.c5r2	788612	776312	771248	13322	8	13322	8	6	0	15241	13816	12	10	0	13631	12	12	8	0	1066	1	856	0	641	99.62	50	0	0	0	0	0	43	43	0	0	0	0	12	12	0	0	0
ERR732380	PRICE	788612	776330	777052	13322	8	10470	5	0	2852	46874	32932	102	94	62	10817	12	7	0	2852	14582	15	21436	0	12201	99.53	40	2	1	0	0	0	43	38	1	4	5	4	12	10	1	1	1
ERR732380	Inchworm	788612	776327	780914	13322	8	13320	8	0	2	369240	29311	4604	108	67	11481	12	12	0	29	351606	4588	4269	0	715	99.62	50	0	0	0	0	0	43	43	0	4	0	0	12	12	0	0	0
ERR732380	Trinity	788612	776335	769488	13322	8	13322	8	4	0	38768	21193	81	28	41	11864	12	11	4	0	17020	52	8368	0	1435	99.63	50	0	0	0	0	0	43	42	1	4	1	0	12	11	1	1	0
ERR732380	VICUNA.80	788612	776277	751244	13322	8	11221	4	0	2101	16905	15881	27	27	1	9590	12	6	0	2101	932	0	4375	0	932	99.64	42	0	0	0	0	0	43	39	1	0	4	3	12	10	1	1	1
ERR732380	VICUNA.90	788612	776326	745922	13322	8	10913	4	0	2409	18204	17211	33	33	5	8639	12	6	0	2354	901	0	5613	0	901	99.62	40	0	0	0	0	0	43	40	1	4	3	2	12	10	1	1	1
ERR732381	IVA	701716	671451	673812	13417	8	12423	7	7	582	16533	13022	17	9	0	12428	11	10	8	994	3511	8	230	0	137	99.65	38	1	0	0	0	0	49	49	0	0	0	0	11	11	0	0	0
ERR732381	IVA.c5r2	701716	671482	676534	13417	8	12424	7	7	581	19291	13112	20	9	2	12512	11	10	8	993	6179	11	293	0	220	99.64	39	1	0	0	0	0	49	49	0	0	0	0	11	11	0	0	0
ERR732381	PRICE	701716	671478	680805	13417	8	12200	7	3	805	52258	32300	98	83	39	13565	11	10	4	1217	21966	24	16796	0	13738	99.37	54	10	1	0	0	0	49	49	0	0	0	0	11	11	0	0	0
ERR732381	Inchworm	701716	671542	695666	13417	8	13375	8	0	0	422689	30363	4466	100	103	12523	11	11	0	42	402010	4446	7149	0	881	99.63	43	3	0	0	0	0	49	49	0	0	0	0	11	11	0	0	0
ERR732381	Trinity	701716	671558	685897	13417	8	13265	8	1	110	93906	20697	212	21	133	12230	11	11	2	152	73127	191	7477	0	783	99.64	44	3	0	0	0	0	49	48	1	4	1	0	11	10	1	1	0
ERR732381	VICUNA.80	701716	671489	682893	13417	8	12292	7	2	713	33635	19564	61	29	21	11780	11	10	3	1125	13989	32	6734	0	867	99.67	38	1	0	0	0	0	49	49	0	4	0	0	11	11	0	0	0
ERR732381	VICUNA.90	701716	671492	678574	13417	8	12210	7	2	795	29519	17013	54	24	17	11313	11	10	3	1207	12354	30	4349	0	621	99.67	38	1	0	0	0	0	49	49	0	0	0	0	11	11	0	0	0
ERR732261	IVA	816306	730463	793330	13609	8	13437	8	6	170	14827	14594	10	10	1	13615	11	11	7	172	362	0	857	0	233	98.81	160	1	1	0	0	0	30	30	0	0	0	0	11	11	0	0	0
ERR732261	IVA.c5r2	816306	730419	796349	13609	8	13462	8	6	145	15195	14466	11	11	1	13623	11	11	7	147	495	0	918	0	495	98.82	159	1	0	0	0	0	30	30	0	0	0	0	11	11	0	0	0
ERR732261	PRICE	816306	730304	806692	13609	8	12643	7	0	964	75579	43730	125	108	86	13484	11	10	0	966	31095	22	31347	0	24862	98.57	170	7	0	0	0	0	30	29	0	0	1	1	11	11	0	0	0
ERR732261	Inchworm	816306	730399	799736	13609	8	13594	8	0	13	337980	30471	4004	89	144	12640	11	11	0	40	316485	3989	7845	0	431	98.75	163	5	1	0	0	0	30	30	0	0	0	0	11	11	0	0	0
ERR732261	Trinity	816306	730384	797098	13609	8	13595	8	3	12	39515	17198	72	23	12	12052	11	11	3	14	22730	51	2936	0	676	98.74	163	8	0	0	0	0	30	29	1	0	1	0	11	10	1	1	0
ERR732261	VICUNA.80	816306	730282	772762	13609	8	11884	5	0	1723	25132	21635	53	47	7	8524	11	7	0	1725	2795	4	9393	0	1403	98.79	132	7	0	0	0	0	30	24	1	0	6	5	11	8	1	1	2
ERR732261	VICUNA.90	816306	730469	752433	13609	8	11724	4	0	1883	23468	20112	49	43	42	8478	11	6	0	1862	2548	4	8123	0	1156	98.84	130	6	0	0	0	0	30	21	1	0	9	8	11	7	1	1	3

## Sheet: S6 qc_summary_hiv
ENA_ID	Assembler	trimmed_reads	reads_map_ref	reads_map_assembly	ref_bases	ref_sequences	ref_bases_assembled	ref_sequences_assembled	ref_sequences_assembled_ok	ref_bases_assembler_missed	assembly_bases	assembly_bases_in_ref	assembly_contigs	assembly_contigs_hit_ref	assembly_bases_reads_disagree	assembly_sum_longest_match_each_segment	cds_number	cds_assembled	cds_assembled_ok	gage_Missing_Reference_Bases	gage_Missing_Assembly_Bases	gage_Missing_Assembly_Contigs	gage_Duplicated_Reference_Bases	gage_Compressed_Reference_Bases	gage_Bad_Trim	gage_Avg_Idy	gage_SNPs	gage_Indels_<_5bp	gage_Indels_>=_5	gage_Inversions	gage_Relocation	gage_Translocation	ratt_elements_found	ratt_elements_transferred	ratt_elements_transferred_partially	ratt_elements_split	ratt_parts_of_elements_not_transferred	ratt_elements_not_transferred	ratt_gene_models_to_transfer	ratt_gene_models_transferred	ratt_gene_models_transferred_partially	ratt_exons_not_transferred_from_partial_matches	ratt_gene_models_not_transferred
ERR732116	IVA	589272	416136	530692	8836	1	8730	1	1	21	23001	8707	28	1	16	9008	9	8	6	1391	15557	27	0	0	684	91.18	649	8	6	0	0	0	19	19	0	0	0	0	9	9	0	0	0
ERR732116	IVA.c5r2	589272	416136	529930	8836	1	8730	1	1	21	25111	8701	27	1	21	9002	9	8	6	1391	17667	26	0	0	684	91.13	653	8	6	0	0	0	19	19	0	0	0	0	9	9	0	0	0
ERR732116	PRICE	589272	416112	560369	8836	1	8781	1	1	0	22345	8759	32	1	38	9094	9	7	5	1340	14849	31	0	0	718	91.16	654	9	6	0	0	0	19	19	0	0	0	0	9	9	0	0	0
ERR732116	Inchworm	589272	416131	586834	8836	1	8751	1	0	0	247769	21171	1994	9	114	9117	9	7	1	1351	229602	1989	10682	0	2256	91.03	664	8	4	0	0	0	19	19	0	0	0	0	9	9	0	0	0
ERR732116	Trinity	589272	416137	581631	8836	1	8751	1	0	0	111187	19427	230	4	49	9064	9	7	0	1370	94614	227	9108	0	2404	91.04	661	8	4	0	0	0	19	19	0	0	0	0	9	9	0	0	0
ERR732116	VICUNA.80	589272	416106	544421	8836	1	8751	1	0	0	65181	12865	114	14	44	9193	9	8	3	1370	55308	106	2370	0	1371	91.21	652	8	7	0	0	0	19	19	0	0	0	0	9	9	0	0	0
ERR732116	VICUNA.90	589272	416153	543969	8836	1	8751	1	0	0	64300	12009	118	12	48	9124	9	8	3	714	54602	112	1583	0	1215	90.72	737	17	6	0	0	0	19	19	0	0	0	0	9	9	0	0	0
ERR732096	IVA	1565146	1381418	1551649	8720	1	8645	1	0	21	13660	12205	5	3	44	9490	8	8	3	140	2093	2	2122	0	494	93.17	499	36	5	1	0	0	19	13	0	0	8	6	8	5	0	0	3
ERR732096	IVA.c5r2	1565146	1381342	1550637	8720	1	8645	1	0	21	12479	10948	5	3	34	9396	8	8	4	354	2393	2	1386	0	618	93.56	495	29	6	1	0	0	19	13	0	0	8	6	8	5	0	0	3
ERR732096	PRICE	1565146	1381388	1555586	8720	1	8662	1	0	4	21748	17017	18	12	103	11261	8	8	1	175	6097	8	6493	0	3745	93.26	474	30	5	0	0	0	19	19	0	0	0	0	8	8	0	0	0
ERR732096	Inchworm	1565146	1381356	1559682	8720	1	8666	1	0	0	307873	30418	3585	16	281	9120	8	8	1	166	279441	3579	19876	0	1833	93.22	554	24	6	0	0	0	19	19	0	0	0	0	8	8	0	0	0
ERR732096	Trinity	1565146	1381385	1559688	8720	1	8652	1	0	14	55467	32839	78	15	183	9086	8	8	0	347	25009	65	22080	0	2671	93.49	516	27	2	0	0	0	19	19	0	0	0	0	8	8	0	0	0
ERR732096	VICUNA.80	1565146	1381377	1556114	8720	1	8586	1	0	80	29812	18954	54	36	65	9548	8	8	3	413	13405	23	7595	0	3387	93.86	477	28	6	0	0	0	19	19	0	0	0	0	8	8	0	0	0
ERR732096	VICUNA.90	1565146	1381388	1556719	8720	1	8666	1	0	0	32840	21025	63	42	97	9434	8	8	3	250	16011	29	7898	0	4115	93.41	471	26	5	0	0	0	19	19	0	0	0	0	8	8	0	0	0
ERR732103	IVA	1420312	437160	970672	8836	1	8738	1	1	7	42686	8709	50	1	63	9011	9	8	6	1381	35235	49	0	0	685	90.95	664	11	5	0	0	0	19	19	0	0	0	0	9	9	0	0	0
ERR732103	IVA.c5r2	1420312	437168	1025190	8836	1	8738	1	0	7	44122	9008	49	2	122	9013	9	8	5	1381	36671	48	0	0	687	90.95	664	11	5	0	0	0	19	19	0	0	0	0	9	9	0	0	0
ERR732103	PRICE	1420312	437137	1109841	8836	1	7304	0	0	1441	51339	8265	94	5	152	4843	9	5	4	2864	44574	90	463	0	2183	91.98	479	9	5	0	0	0	19	11	0	0	9	8	9	4	0	0	5
ERR732103	Inchworm	1420312	437161	1381982	8836	1	8751	1	0	0	2262860	22247	18882	24	2251	5327	9	8	1	1346	2246624	18871	8701	0	6909	91.01	666	11	3	0	0	0	19	19	0	7	0	0	9	9	0	0	0
ERR732103	Trinity	1420312	437161	1243547	8836	1	8751	1	0	0	837294	11806	2199	10	960	5383	9	8	4	1368	829782	2196	0	0	2229	91.08	659	11	5	0	0	0	19	11	1	0	8	7	9	4	1	1	4
ERR732103	VICUNA.80	1420312	437181	1161041	8836	1	8751	1	0	0	285102	16292	548	13	295	7821	9	8	3	1338	276105	544	1505	0	3046	90.92	665	16	3	0	0	0	19	16	1	0	3	2	9	7	1	1	1
ERR732103	VICUNA.90	1420312	437150	1160221	8836	1	8751	1	0	0	282440	17767	553	17	288	9081	9	8	2	1338	273097	547	1481	0	3487	90.99	644	16	3	0	0	0	19	19	0	0	0	0	9	9	0	0	0
ERR732111	IVA	673916	380555	601798	9633	1	8907	1	1	221	40293	8953	49	1	68	9074	9	4	4	2257	32908	48	0	0	778	89.32	756	35	4	0	0	0	21	21	0	0	0	0	9	9	0	0	0
ERR732111	IVA.c5r2	673916	380552	608213	9633	1	8907	1	0	221	41407	9189	48	2	72	9057	9	4	4	2257	33786	46	251	0	1120	88.26	808	62	3	0	0	0	21	21	0	0	0	0	9	9	0	0	0
ERR732111	PRICE	673916	380545	619061	9633	1	9040	1	0	128	31442	9679	43	4	63	9277	9	4	3	2237	24041	42	0	0	956	89.38	759	29	5	0	0	0	21	21	0	0	0	0	9	9	0	0	0
ERR732111	Inchworm	673916	380559	670648	9633	1	9040	1	0	145	317040	29810	2550	8	112	9119	9	4	0	2239	291271	2545	18371	0	3339	89.4	756	30	4	0	0	0	21	21	0	6	0	0	9	9	0	0	0
ERR732111	Trinity	673916	380572	500091	9633	1	2706	0	0	6165	110000	2723	225	3	251	1372	9	0	0	8163	108520	223	0	0	893	92.78	103	4	1	0	0	0	21	8	0	0	17	13	9	3	0	0	6
ERR732111	VICUNA.80	673916	380543	628918	9633	1	9040	1	0	128	76634	10172	111	3	48	9191	9	4	2	2237	69234	110	0	0	845	89.42	757	28	5	0	0	0	21	21	0	0	0	0	9	9	0	0	0
ERR732111	VICUNA.90	673916	380580	628803	9633	1	9040	1	0	119	78665	10380	120	4	54	9191	9	4	2	2237	71265	119	0	0	845	89.42	757	28	5	0	0	0	21	21	0	0	0	0	9	9	0	0	0
ERR732099	IVA	2849832	2164064	2491220	8836	1	8730	1	1	21	34020	8719	30	1	55	9020	9	8	6	2029	27215	29	0	0	1337	91.32	584	7	5	0	0	0	19	19	0	0	0	0	9	9	0	0	0
ERR732099	IVA.c5r2	2849832	2164155	2522018	8836	1	8730	1	1	21	48218	8716	50	1	65	9017	9	8	6	1391	40777	49	0	0	684	91.1	652	11	6	0	0	0	19	19	0	0	0	0	9	9	0	0	0
ERR732099	PRICE	2849832	2164085	2637191	8836	1	8317	1	0	434	19358	9489	30	6	52	4914	9	6	4	2944	12951	26	236	0	1897	91.84	476	13	5	0	0	0	19	13	1	0	6	5	9	5	1	1	3
ERR732099	Inchworm	2849832	2164145	2828282	8836	1	8751	1	0	0	1606486	29674	12782	25	1371	9134	9	8	0	2010	1584262	12776	15399	0	4848	91.23	592	7	3	0	0	0	19	19	0	0	0	0	9	9	0	0	0
ERR732099	Trinity	2849832	2164086	2793144	8836	1	8727	1	0	24	638888	9411	1715	3	799	9053	9	8	4	2029	632083	1714	0	0	1370	91.27	587	7	5	0	0	0	19	19	0	0	0	0	9	9	0	0	0
ERR732099	VICUNA.80	2849832	2164126	2730082	8836	1	8751	1	0	0	194792	15697	372	20	238	9163	9	8	2	1466	183821	359	3609	0	2072	90.98	652	13	6	0	0	0	19	19	0	0	0	0	9	9	0	0	0
ERR732099	VICUNA.90	2849832	2164059	2728795	8836	1	8751	1	0	0	196290	16656	389	24	209	9162	9	8	2	1466	184878	374	3942	0	2352	90.98	652	13	6	0	0	0	19	19	0	0	0	0	9	9	0	0	0
ERR732079	IVA	823458	502925	765988	8978	1	8898	1	1	0	31211	8933	28	1	13	9122	9	7	6	1735	23960	27	0	0	297	91.76	559	40	4	0	0	0	19	19	0	0	0	0	9	9	0	0	0
ERR732079	IVA.c5r2	823458	502956	772704	8978	1	8898	1	1	0	38655	8933	37	1	8	9148	9	7	6	1735	31404	36	0	0	323	91.74	561	40	4	0	0	0	19	19	0	0	0	0	9	9	0	0	0
ERR732079	PRICE	823458	502920	758885	8978	1	8894	1	0	4	24206	10015	28	5	34	6862	9	7	3	656	15211	43	387	0	1213	91.25	676	48	5	0	0	0	19	17	0	0	2	2	9	8	0	0	1
ERR732079	Inchworm	823458	502943	814716	8978	1	8898	1	0	0	819247	25983	8750	15	238	6180	9	7	0	656	798327	8743	12541	0	5167	91.28	684	47	5	0	0	0	19	19	0	2	0	0	9	9	0	0	0
ERR732079	Trinity	823458	502926	809893	8978	1	8898	1	0	0	152045	12501	303	7	156	3759	9	7	0	1620	142052	298	2583	0	2817	91.63	576	44	2	0	0	0	19	18	1	8	1	0	9	8	1	1	0
ERR732079	VICUNA.80	823458	502946	782698	8978	1	8898	1	0	0	67253	11155	99	10	59	6937	9	7	4	656	56863	90	1817	0	1354	91.31	672	47	5	0	0	0	19	17	0	0	2	2	9	8	0	0	1
ERR732079	VICUNA.90	823458	502939	782942	8978	1	8898	1	0	0	69535	11878	106	12	55	6937	9	7	2	649	58589	95	2261	0	1622	91.33	667	47	4	0	0	0	19	17	0	0	2	2	9	8	0	0	1
ERR732073	IVA	2153434	1841315	2106772	8720	1	8666	1	0	0	32829	17153	28	3	55	9127	8	8	1	291	17527	25	6036	0	1927	93.01	461	34	5	0	0	0	19	19	0	0	0	0	8	8	0	0	0
ERR732073	IVA.c5r2	2153434	1841409	2111478	8720	1	8666	1	0	0	35820	14922	31	2	44	9135	8	8	1	437	22248	29	5281	0	1416	93.42	513	30	6	0	0	0	19	19	0	0	0	0	8	8	0	0	0
ERR732073	PRICE	2153434	1841314	2105772	8720	1	8666	1	0	0	17238	9154	21	3	42	9988	8	8	6	478	8589	18	191	0	1466	93.81	482	18	6	0	0	0	19	19	0	0	0	0	8	8	0	0	0
ERR732073	Inchworm	2153434	1841350	2141787	8720	1	8666	1	0	0	1145606	39796	13802	28	406	9180	8	8	0	431	1110492	13796	26817	0	2230	93.58	499	32	4	0	0	0	19	19	0	0	0	0	8	8	0	0	0
ERR732073	Trinity	2153434	1841322	2130787	8720	1	8666	1	0	0	145407	17416	305	15	178	6344	8	8	1	332	129687	291	7331	0	2183	93.5	515	28	4	0	0	0	19	15	2	0	4	2	8	6	1	1	1
ERR732073	VICUNA.80	2153434	1841381	2118677	8720	1	8666	1	0	0	73064	25631	120	36	144	9283	8	8	0	95	52778	92	9726	0	4275	93.36	443	32	5	0	0	0	19	19	0	0	0	0	8	8	0	0	0
ERR732073	VICUNA.90	2153434	1841365	2118638	8720	1	8666	1	0	0	84242	33796	150	58	200	9271	8	8	0	95	59070	107	14612	0	4914	93.35	444	32	5	0	0	0	19	19	0	0	0	0	8	8	0	0	0
ERR732100	IVA	1207946	532248	949457	9017	1	8885	1	1	21	47162	8855	50	1	91	9030	9	5	5	2054	40205	49	0	0	259	88.42	776	30	3	0	0	0	20	20	0	0	0	0	9	9	0	0	0
ERR732100	IVA.c5r2	1207946	532253	959808	9017	1	8885	1	1	21	48021	8855	50	1	64	9030	9	5	5	1490	40502	49	0	0	259	88	852	52	3	0	0	0	20	20	0	0	0	0	9	9	0	0	0
ERR732100	PRICE	1207946	532246	962677	9017	1	8906	1	0	0	48302	9909	74	2	171	9868	9	5	5	1490	40408	72	375	0	2055	88.05	848	52	2	0	0	0	20	20	0	0	0	0	9	9	0	0	0
ERR732100	Inchworm	1207946	532262	1173573	9017	1	8906	1	0	0	2257587	34524	17012	22	2132	9095	9	5	0	1307	2229904	17003	19981	0	3802	88.09	867	52	2	0	0	0	20	20	0	0	0	0	9	9	0	0	0
ERR732100	Trinity	1207946	532244	1095098	9017	1	8906	1	0	0	970947	24637	2462	8	1304	9095	9	5	0	1094	950629	2457	12402	0	2591	87.9	903	57	2	0	0	0	20	20	0	0	0	0	9	9	0	0	0
ERR732100	VICUNA.80	1207946	532262	1026446	9017	1	8931	1	0	0	248737	12896	450	12	307	9141	9	5	2	1201	238712	442	1824	0	1308	88.31	858	49	2	0	0	0	20	20	0	0	0	0	9	9	0	0	0
ERR732100	VICUNA.90	1207946	532250	1025700	9017	1	8931	1	0	0	249839	13360	464	14	306	9141	9	5	2	1201	239343	454	2295	0	1445	88.31	858	49	2	0	0	0	20	20	0	0	0	0	9	9	0	0	0
ERR732110	IVA	536418	410054	467962	9633	1	8907	1	1	269	19136	8917	18	1	18	9037	9	4	4	2255	11752	17	0	0	777	89.51	743	34	4	0	0	0	21	21	0	0	0	0	9	9	0	0	0
ERR732110	IVA.c5r2	536418	410060	469296	9633	1	8912	1	1	327	21381	8922	23	1	22	9037	9	4	4	2255	13997	22	0	0	777	89.47	746	34	4	0	0	0	21	21	0	0	0	0	9	9	0	0	0
ERR732110	PRICE	536418	410076	488379	9633	1	9036	1	0	219	18460	10031	22	2	11	9092	9	4	3	2232	10586	20	466	0	1304	89.54	742	35	4	0	0	0	21	21	0	0	0	0	9	9	0	0	0
ERR732110	Inchworm	536418	410054	533146	9633	1	9040	1	0	226	286960	25871	2024	4	108	9206	9	4	0	2232	264696	2020	14857	0	4690	89.54	743	34	2	0	0	0	21	21	0	6	0	0	9	9	0	0	0
ERR732110	Trinity	536418	410056	512001	9633	1	9024	1	1	161	129492	9060	317	1	120	9060	9	4	4	2244	122096	316	0	0	788	89.51	743	35	4	0	0	0	21	21	0	0	0	0	9	9	0	0	0
ERR732110	VICUNA.80	536418	410100	502412	9633	1	9040	1	0	156	65597	10276	110	4	35	7838	9	4	3	2244	57008	106	558	0	1147	89.87	694	30	5	0	0	0	21	21	0	0	0	0	9	9	0	0	0
ERR732110	VICUNA.90	536418	410099	502363	9633	1	9040	1	0	219	66804	10745	114	5	35	7837	9	4	3	2237	57738	109	1028	0	838	89.85	696	30	5	0	0	0	21	21	0	0	0	0	9	9	0	0	0
ERR732090	IVA	1420628	944675	1215810	8836	1	8730	1	0	21	38161	11007	42	2	59	9002	9	8	5	1362	30039	40	141	0	3158	90.96	615	19	3	0	0	0	19	19	0	0	0	0	9	9	0	0	0
ERR732090	IVA.c5r2	1420628	944698	1221935	8836	1	8730	1	0	21	43745	11208	48	2	99	8999	9	8	4	1362	34993	46	619	0	2729	90.87	600	19	3	0	0	0	19	19	0	0	0	0	9	9	0	0	0
ERR732090	PRICE	1420628	944664	1285392	8836	1	8751	1	0	0	39572	13734	53	12	61	5168	9	8	3	1322	29746	47	1776	0	10452	90.46	665	26	2	0	0	0	19	17	0	0	2	2	9	8	0	0	1
ERR732090	Inchworm	1420628	944637	1403405	8836	1	8751	1	0	0	1051064	21868	8630	25	1017	7413	9	8	1	1368	1035162	8621	8368	0	4629	91.02	650	14	5	0	0	0	19	19	0	5	0	0	9	9	0	0	0
ERR732090	Trinity	1420628	944667	933453	8836	1	5074	0	0	3677	430790	6820	1129	9	1088	1692	9	2	1	6213	426671	1126	1501	0	271	90.24	249	7	1	0	0	0	19	10	1	0	9	8	9	4	1	1	4
ERR732090	VICUNA.80	1420628	944666	1278632	8836	1	8751	1	0	0	170963	14501	334	19	213	9198	9	8	3	1405	161397	328	2071	0	1980	91.13	648	12	7	0	0	0	19	19	0	0	0	0	9	9	0	0	0
ERR732090	VICUNA.90	1420628	944657	1269589	8836	1	8751	1	0	0	176078	17819	352	26	184	9115	9	8	2	1324	164269	342	3666	0	4048	91.17	629	13	3	0	0	0	19	19	0	0	0	0	9	9	0	0	0
ERR732091	IVA	1241052	1073314	1194716	8857	1	8737	1	1	23	30311	8742	36	1	39	9027	9	8	7	331	21777	35	0	0	285	92.41	619	30	2	0	0	0	19	19	0	0	0	0	9	9	0	0	0
ERR732091	IVA.c5r2	1241052	1073371	1199338	8857	1	8737	1	1	23	30985	8736	30	1	56	9021	9	8	7	331	22454	29	0	0	285	92.41	618	31	2	0	0	0	19	19	0	0	0	0	9	9	0	0	0
ERR732091	PRICE	1241052	1073363	1171869	8857	1	8758	1	0	2	22692	13937	20	9	47	6021	9	8	0	167	9244	12	4397	0	3238	92.49	632	35	2	0	0	0	19	17	0	0	2	2	9	8	0	0	1
ERR732091	Inchworm	1241052	1073310	1231911	8857	1	8758	1	0	2	658168	17792	5405	16	509	4649	9	8	0	145	642056	5400	6697	0	605	92.43	622	37	0	0	0	0	19	17	0	0	2	2	9	8	0	0	1
ERR732091	Trinity	1241052	1073333	1228431	8857	1	8754	1	0	6	287015	26201	663	7	337	8529	9	8	0	147	261633	658	15307	0	1043	92.31	564	32	0	0	0	0	19	19	0	0	0	0	9	9	0	0	0
ERR732091	VICUNA.80	1241052	1073290	1213852	8857	1	8758	1	0	2	98384	14258	169	17	75	5528	9	8	2	305	87109	165	2467	0	1496	92.51	606	31	3	0	0	0	19	17	0	0	2	2	9	8	0	0	1
ERR732091	VICUNA.90	1241052	1073309	1213390	8857	1	8758	1	0	2	99646	15433	176	21	62	9175	9	8	2	145	87910	170	2771	0	1852	92.22	638	32	3	0	0	0	19	19	0	0	0	0	9	9	0	0	0
ERR732092	IVA	1467468	1230730	1411327	9056	1	8878	1	1	118	24653	8887	30	1	32	9033	9	8	7	366	15969	29	0	0	146	91.48	680	58	4	0	0	0	19	19	0	0	0	0	9	9	0	0	0
ERR732092	IVA.c5r2	1467468	1230757	1414578	9056	1	8878	1	1	118	25268	8884	29	1	44	9030	9	8	7	408	16621	28	0	0	146	92.33	627	33	5	0	0	0	19	19	0	0	0	0	9	9	0	0	0
ERR732092	PRICE	1467468	1230750	1396748	9056	1	8945	1	0	65	25551	13545	28	11	93	10117	9	7	3	588	14615	20	1968	0	3744	92.51	565	32	3	0	0	0	19	19	0	0	0	0	9	9	0	0	0
ERR732092	Inchworm	1467468	1230727	1451392	9056	1	9010	1	0	0	675148	21542	5865	13	355	7158	9	8	0	276	655182	5858	11151	0	638	92.42	631	33	4	0	1	0	19	17	0	0	2	2	9	8	0	0	1
ERR732092	Trinity	1467468	1230764	1443870	9056	1	8899	1	0	97	261322	12626	662	9	276	9059	9	8	2	385	250687	657	1756	0	1107	92.34	619	33	4	0	0	0	19	19	0	0	0	0	9	9	0	0	0
ERR732092	VICUNA.80	1467468	1230760	1437758	9056	1	9010	1	0	0	104033	19072	198	30	113	9193	9	8	1	424	90091	179	4829	0	2324	92.23	613	52	3	0	1	0	19	19	0	0	0	0	9	9	0	0	0
ERR732092	VICUNA.90	1467468	1230716	1438341	9056	1	9010	1	0	0	106131	20953	207	37	122	9151	9	8	1	424	91190	185	6175	0	2141	92.09	631	52	2	0	1	0	19	19	0	0	0	0	9	9	0	0	0
ERR732080	IVA	2114396	1448904	1934094	8978	1	8873	1	0	25	36909	9299	41	2	9	9029	9	7	4	1864	29493	39	294	0	380	91.62	560	38	3	0	0	0	19	19	0	0	0	0	9	9	0	0	0
ERR732080	IVA.c5r2	2114396	1448928	1935356	8978	1	8873	1	1	25	45860	8878	48	1	9	9102	9	7	6	2370	39249	47	0	0	307	91.98	505	27	4	0	0	0	19	19	0	0	0	0	9	9	0	0	0
ERR732080	PRICE	2114396	1448898	1988931	8978	1	8898	1	0	0	35212	11399	85	7	60	5007	9	7	1	1864	26168	78	1645	0	2906	91.8	550	34	3	0	0	0	19	7	0	0	14	12	9	3	0	0	6
ERR732080	Inchworm	2114396	1448923	2089903	8978	1	8898	1	0	0	1413260	33236	16609	15	390	9291	9	7	0	1864	1383225	16602	22913	0	1238	91.64	559	38	3	0	0	0	19	19	0	0	0	0	9	9	0	0	0
ERR732080	Trinity	2114396	1448896	2020741	8978	1	8898	1	0	0	181787	13127	343	9	165	5670	9	7	1	1864	171895	337	1970	0	1268	91.75	502	35	2	0	0	0	19	19	0	10	0	0	9	9	0	0	0
ERR732080	VICUNA.80	2114396	1448928	2042813	8978	1	8898	1	0	0	85857	13017	143	13	54	9285	9	7	1	1864	76744	139	1585	0	1560	91.9	545	36	3	0	0	0	19	19	0	0	0	0	9	9	0	0	0
ERR732080	VICUNA.90	2114396	1449000	2042781	8978	1	8898	1	0	0	88831	13317	155	16	97	9243	9	7	1	1864	79597	149	2107	0	1747	91.65	558	38	3	0	0	0	19	19	0	0	0	0	9	9	0	0	0
ERR732087	IVA	998896	610691	870831	8958	1	8852	1	0	22	25391	11404	20	2	50	9002	8	7	2	460	16630	18	266	0	2781	90.67	775	18	6	0	0	0	19	19	0	0	0	0	8	8	0	0	0
ERR732087	IVA.c5r2	998896	610676	893238	8958	1	8852	1	0	22	45289	11728	50	2	46	9002	8	7	2	457	36374	48	417	0	2957	90.62	779	18	6	0	0	0	19	19	0	0	0	0	8	8	0	0	0
ERR732087	PRICE	998896	610684	885531	8958	1	6628	0	0	2246	43240	12392	53	8	125	3516	8	6	2	2941	34615	46	2388	0	7069	90.05	568	18	5	0	0	0	19	19	0	8	0	0	8	8	0	0	0
ERR732087	Inchworm	998896	610713	978935	8958	1	8875	1	0	0	1200749	19473	7936	31	947	4009	8	7	0	824	1185637	7923	6930	0	6589	90.73	747	11	5	0	0	0	19	19	0	6	0	0	8	8	0	0	0
ERR732087	Trinity	998896	610751	962966	8958	1	8480	1	0	394	677228	14326	1701	11	668	3446	8	4	2	850	664944	1694	4128	0	4450	90.81	738	11	6	0	0	0	19	17	0	6	2	2	8	7	0	0	1
ERR732087	VICUNA.80	998896	610723	949441	8958	1	8874	1	0	0	232437	13445	443	10	181	7522	8	7	2	563	222181	435	1592	0	3086	90.68	750	18	6	0	0	0	19	15	2	0	4	2	8	6	2	2	0
ERR732087	VICUNA.90	998896	610696	948792	8958	1	8874	1	0	0	229149	14751	443	13	180	7428	8	7	1	418	218411	433	1929	0	3909	90.63	768	18	6	0	0	0	19	15	2	0	4	2	8	6	2	2	0
ERR732095	IVA	1569016	1285657	1492052	8720	1	8645	1	0	21	20715	12378	17	2	61	9048	8	8	4	346	9429	15	2308	0	927	93.13	485	23	4	0	0	0	19	19	0	0	0	0	8	8	0	0	0
ERR732095	IVA.c5r2	1569016	1285648	1490075	8720	1	8586	1	0	80	17085	8922	15	1	62	9321	8	8	6	555	8662	14	0	0	84	93.38	513	19	6	1	0	0	19	17	0	0	2	2	8	7	0	0	1
ERR732095	PRICE	1569016	1285654	1531896	8720	1	8666	1	0	0	21091	12207	29	8	74	9506	8	8	3	539	10040	22	2658	0	2878	93.47	491	24	3	0	0	0	19	19	0	0	0	0	8	8	0	0	0
ERR732095	Inchworm	1569016	1285608	1562001	8720	1	8666	1	0	0	496619	32589	4775	19	379	11052	8	8	0	177	467498	4769	19496	0	8490	93.66	500	19	3	0	0	0	19	19	0	0	0	0	8	8	0	0	0
ERR732095	Trinity	1569016	1285617	1541084	8720	1	8666	1	0	0	141878	19113	332	19	243	5618	8	8	0	177	125389	314	7032	0	2341	93.38	482	16	3	0	0	0	19	19	0	8	0	0	8	8	0	0	0
ERR732095	VICUNA.80	1569016	1285709	1531263	8720	1	8666	1	0	0	52032	11923	88	11	72	9164	8	8	3	246	41384	79	2138	0	1709	93.4	532	25	4	0	0	0	19	19	0	0	0	0	8	8	0	0	0
ERR732095	VICUNA.90	1569016	1285643	1531243	8720	1	8666	1	0	0	52305	12418	91	12	107	9158	8	8	2	250	40853	80	2941	0	1772	93.41	531	25	4	0	0	0	19	19	0	0	0	0	8	8	0	0	0
ERR732078	IVA	2082262	1682283	2014776	8835	1	8749	1	1	0	20252	8775	17	1	2	9145	7	7	5	1818	13235	16	0	0	473	92.39	509	24	3	0	0	0	19	19	0	0	0	0	7	7	0	0	0
ERR732078	IVA.c5r2	2082262	1682292	2019968	8835	1	8749	1	1	0	24982	8775	24	1	4	9147	7	7	5	1818	17965	23	0	0	475	92.39	509	24	3	0	0	0	19	19	0	0	0	0	7	7	0	0	0
ERR732078	PRICE	2082262	1682324	2036728	8835	1	8749	1	0	0	23055	10724	56	6	8	9456	7	7	2	1818	14372	54	1656	0	2203	92.39	509	24	3	0	0	0	19	19	0	0	0	0	7	7	0	0	0
ERR732078	Inchworm	2082262	1682338	2064471	8835	1	8754	1	0	0	1540107	32401	18948	22	148	9217	7	7	1	1818	1514520	18942	14733	0	5720	93.08	296	24	0	0	0	0	19	19	0	0	0	0	7	7	0	0	0
ERR732078	Trinity	2082262	1682308	2049709	8835	1	8749	1	1	0	109067	8775	241	1	183	9081	7	7	5	1818	102050	240	0	0	409	92.39	509	24	3	0	0	0	19	19	0	0	0	0	7	7	0	0	0
ERR732078	VICUNA.80	2082262	1682311	2039188	8835	1	8749	1	0	0	54038	12755	90	13	48	9309	7	7	1	1818	43688	80	2703	0	1113	92.59	480	20	3	0	0	0	19	19	0	0	0	0	7	7	0	0	0
ERR732078	VICUNA.90	2082262	1682300	2039564	8835	1	8749	1	0	0	57166	13630	102	18	65	9249	7	7	1	1818	45765	87	3974	0	1429	92.43	483	22	3	0	0	0	19	19	0	0	0	0	7	7	0	0	0
ERR732097	IVA	1639092	1463596	1629741	8978	1	8873	1	0	25	16811	12583	7	3	72	9045	9	7	4	530	5644	4	2165	0	1810	91.3	631	39	3	0	0	0	19	19	0	0	0	0	9	9	0	0	0
ERR732097	IVA.c5r2	1639092	1463524	1630508	8978	1	8873	1	0	25	17217	13639	6	2	68	9972	9	7	1	512	5185	4	2309	0	1190	91.45	600	47	2	1	0	0	19	19	0	2	0	0	9	9	0	0	0
ERR732097	PRICE	1639092	1463477	1620742	8978	1	8898	1	0	0	15289	13410	8	4	55	11874	9	7	0	504	3413	5	1339	0	1777	91.4	505	35	4	1	0	0	19	15	0	0	4	4	9	7	0	0	2
ERR732097	Inchworm	1639092	1463564	1632340	8978	1	8898	1	0	0	320454	34736	3499	10	260	9140	9	7	0	515	287384	3492	24597	0	1300	91.73	663	39	3	0	0	0	19	19	0	0	0	0	9	9	0	0	0
ERR732097	Trinity	1639092	1463567	1629794	8978	1	8898	1	0	0	61418	25323	107	12	182	9080	9	7	0	502	38376	98	14169	0	1832	91.57	647	40	2	0	0	0	19	19	0	0	0	0	9	9	0	0	0
ERR732097	VICUNA.80	1639092	1463559	1621600	8978	1	8898	1	0	0	31578	14885	47	20	87	9575	9	6	0	743	19939	33	3387	0	3096	91.79	646	33	5	0	0	0	19	19	0	0	0	0	9	9	0	0	0
ERR732097	VICUNA.90	1639092	1463572	1631796	8978	1	8898	1	0	0	33662	15662	51	19	110	10392	9	7	1	616	21560	39	3707	0	2557	91.79	657	33	4	1	1	0	19	19	0	0	0	0	9	9	0	0	0
ERR732076	IVA	2305022	1867278	2238860	9781	1	9069	1	0	260	24541	8954	20	1	2	9053	9	3	3	5344	20098	19	0	0	3488	87.42	502	26	1	0	0	0	21	21	0	0	0	0	9	9	0	0	0
ERR732076	IVA.c5r2	2305022	1867313	2241264	9781	1	9103	1	0	240	26685	8971	20	1	6	9128	9	3	3	5327	22225	19	0	0	3546	87.47	502	26	1	0	0	0	21	21	0	0	0	0	9	9	0	0	0
ERR732076	PRICE	2305022	1867304	2214151	9781	1	9103	1	0	243	16481	10594	17	7	11	5256	9	3	0	5327	10955	12	789	0	4915	87.85	484	24	1	0	0	0	21	8	0	0	15	13	9	3	0	0	6
ERR732076	Inchworm	2305022	1867290	2296732	9781	1	9103	1	0	243	909385	22765	11325	7	97	9236	9	3	0	5327	897105	11321	7820	0	8894	87.47	502	26	1	0	0	0	21	21	0	0	0	0	9	9	0	0	0
ERR732076	Trinity	2305022	1867285	2254444	9781	1	9103	1	0	243	74815	9188	153	2	84	9083	9	3	3	5327	70355	152	0	0	3501	87.47	502	26	1	0	0	0	21	21	0	0	0	0	9	9	0	0	0
ERR732076	VICUNA.80	2305022	1867263	2278841	9781	1	9103	1	0	240	41509	10525	57	7	28	9256	9	3	1	5342	36785	56	277	0	3762	87.58	498	26	1	0	0	0	21	21	0	0	0	0	9	9	0	0	0
ERR732076	VICUNA.90	2305022	1867263	2279179	9781	1	9103	1	0	240	44829	11580	67	10	34	9256	9	3	1	5337	39622	64	755	0	3986	87.58	497	26	1	0	0	0	21	21	0	0	0	0	9	9	0	0	0
ERR732077	IVA	2084004	1652979	2017531	8835	1	8669	1	1	61	29772	8672	32	1	16	9053	7	7	5	1818	22755	31	0	0	381	92.41	508	24	3	0	0	0	19	19	0	0	0	0	7	7	0	0	0
ERR732077	IVA.c5r2	2084004	1652909	2026296	8835	1	8669	1	0	61	40216	9136	45	2	4	9131	7	7	5	1818	33199	44	0	0	459	92.41	508	24	3	0	0	0	19	19	0	0	0	0	7	7	0	0	0
ERR732077	PRICE	2084004	1652915	1966099	8835	1	8749	1	0	0	25137	14243	25	7	30	8747	7	7	1	1818	13485	20	4292	0	3295	92.46	498	22	2	1	0	0	19	17	0	0	2	2	7	6	0	0	1
ERR732077	Inchworm	2084004	1652924	2070889	8835	1	8749	1	0	0	1080807	32282	12408	16	287	7576	7	7	0	1818	1054831	12400	16527	0	6079	92.95	380	24	2	0	0	0	19	19	0	2	0	0	7	7	0	0	0
ERR732077	Trinity	2084004	1652894	2060375	8835	1	8749	1	1	0	158898	8775	323	1	129	9082	7	7	5	1818	151881	322	0	0	410	92.41	508	24	3	0	0	0	19	19	0	0	0	0	7	7	0	0	0
ERR732077	VICUNA.80	2084004	1652962	2039238	8835	1	8749	1	0	0	76773	9680	127	4	30	9245	7	7	2	1818	69128	130	617	0	567	92.39	509	24	3	0	0	0	19	19	0	0	0	0	7	7	0	0	0
ERR732077	VICUNA.90	2084004	1652948	2039826	8835	1	8749	1	0	0	79595	9675	138	4	59	9245	7	7	2	1818	71956	140	612	0	640	92.39	509	24	3	0	0	0	19	19	0	0	0	0	7	7	0	0	0
ERR732074	IVA	1765392	1294707	1594390	8835	1	8669	1	1	80	31246	8666	27	1	27	9047	7	7	5	580	22991	26	0	0	381	92.46	592	30	2	0	0	0	19	19	0	0	0	0	7	7	0	0	0
ERR732074	IVA.c5r2	1765392	1294759	1597947	8835	1	8749	1	1	0	33149	8761	29	1	40	9126	7	7	5	500	24814	28	0	0	365	92.41	600	32	3	0	0	0	19	19	0	0	0	0	7	7	0	0	0
ERR732074	PRICE	1765392	1294723	1565952	8835	1	8745	1	0	4	49591	10592	231	6	93	9328	7	7	3	504	39637	237	1591	0	1325	92.72	574	32	3	0	0	0	19	19	0	0	0	0	7	7	0	0	0
ERR732074	Inchworm	1765392	1294733	1736468	8835	1	8749	1	0	0	2291664	24895	23915	23	1101	7667	7	7	0	500	2270446	23910	12859	0	1402	92.54	589	32	3	0	0	0	19	19	0	8	0	0	7	7	0	0	0
ERR732074	Trinity	1765392	1294685	1713165	8835	1	8749	1	0	0	559448	15918	1269	17	575	7709	7	7	1	581	545889	1254	4593	0	1864	92.53	526	29	2	0	0	0	19	19	0	0	0	0	7	7	0	0	0
ERR732074	VICUNA.80	1765392	1294718	1679756	8835	1	8669	1	0	80	198252	14954	410	22	238	9292	7	5	3	580	187270	402	2444	0	1503	92.82	560	29	3	0	0	0	19	19	0	0	0	0	7	7	0	0	0
ERR732074	VICUNA.90	1765392	1294744	1677586	8835	1	8749	1	0	0	204534	19452	434	32	327	9258	7	7	2	416	192315	425	3237	0	2593	92.73	566	33	3	0	0	0	19	19	0	0	0	0	7	7	0	0	0
ERR732088	IVA	1648268	1471106	1611343	8921	1	8492	1	0	376	29990	12986	32	2	49	9027	7	6	1	1239	19344	30	2421	0	2374	91.54	535	33	1	0	0	0	22	22	0	0	0	0	7	7	0	0	0
ERR732088	IVA.c5r2	1648268	1471162	1615357	8921	1	8921	1	0	0	38234	13914	46	2	70	9061	7	6	1	1237	27459	44	2548	0	2422	91.51	538	33	1	0	0	0	22	22	0	0	0	0	7	7	0	0	0
ERR732088	PRICE	1648268	1471187	1603503	8921	1	8920	1	0	0	37549	23380	31	16	144	9529	7	6	0	1246	20612	21	9273	0	8742	91.77	570	31	3	0	0	0	22	22	0	0	0	0	7	7	0	0	0
ERR732088	Inchworm	1648268	1471183	1638182	8921	1	8920	1	0	0	752755	23014	7098	13	460	9120	7	6	2	1246	733159	7092	11922	0	3012	91.7	575	31	1	0	0	0	22	22	0	0	0	0	7	7	0	0	0
ERR732088	Trinity	1648268	1471139	1633015	8921	1	8915	1	0	0	272489	17995	654	9	290	7327	7	6	2	1246	257378	646	7437	0	3513	91.72	572	33	1	0	0	0	22	16	2	0	6	4	7	6	1	1	0
ERR732088	VICUNA.80	1648268	1471244	1615754	8921	1	8868	1	0	0	107191	14818	194	20	87	9801	7	6	1	1398	95375	180	3759	0	2213	92.17	515	30	2	0	0	0	22	22	0	0	0	0	7	7	0	0	0
ERR732088	VICUNA.90	1648268	1471115	1624576	8921	1	8920	1	0	0	114741	18776	218	34	132	9357	7	6	1	1237	103163	203	3596	0	2177	91.86	554	33	2	0	0	0	22	22	0	0	0	0	7	7	0	0	0
ERR732089	IVA	1133788	698727	993576	8836	1	8730	1	0	21	38080	11822	43	2	32	9005	9	8	2	1362	28717	41	1575	0	2735	90.95	647	16	3	0	0	0	19	19	0	0	0	0	9	9	0	0	0
ERR732089	IVA.c5r2	1133788	698783	978796	8836	1	8730	1	0	21	43852	12020	48	2	63	9005	9	8	2	1362	34291	46	1575	0	2741	90.81	628	16	3	0	0	0	19	19	0	0	0	0	9	9	0	0	0
ERR732089	PRICE	1133788	698737	1037599	8836	1	8751	1	0	0	35234	12956	51	9	75	9327	9	8	3	1341	25647	48	1818	0	5797	90.72	666	18	3	0	0	0	19	19	0	0	0	0	9	9	0	0	0
ERR732089	Inchworm	1133788	698704	1121707	8836	1	8751	1	0	0	835167	38473	6783	21	854	9896	9	8	0	1349	803764	6776	23919	0	6925	90.97	666	11	4	0	0	0	19	19	0	0	0	0	9	9	0	0	0
ERR732089	Trinity	1133788	698720	604681	8836	1	2018	0	0	6733	298082	2016	820	3	960	1216	9	0	0	7591	296836	818	0	0	493	90.93	112	1	0	0	0	0	19	3	0	0	17	16	9	1	0	0	8
ERR732089	VICUNA.80	1133788	698745	1034094	8836	1	8751	1	0	0	130234	13499	239	10	106	9189	9	8	3	1368	120654	237	2006	0	899	91.1	658	11	6	0	0	0	19	19	0	0	0	0	9	9	0	0	0
ERR732089	VICUNA.90	1133788	698780	1034531	8836	1	8751	1	0	0	136547	15384	257	13	118	9107	9	8	2	1341	125052	251	3721	0	3768	90.91	653	16	3	0	0	0	19	19	0	0	0	0	9	9	0	0	0
ERR732118	IVA	534138	121142	351374	9017	1	8893	1	1	12	40407	8888	50	1	19	9063	9	5	4	1632	33026	49	0	0	267	88.32	813	50	3	0	0	0	20	20	0	0	0	0	9	9	0	0	0
ERR732118	IVA.c5r2	534138	121142	354234	9017	1	8893	1	1	12	43341	8884	50	1	23	9070	9	5	5	1632	35964	49	0	0	278	88.33	816	46	3	0	0	0	20	20	0	0	0	0	9	9	0	0	0
ERR732118	PRICE	534138	121140	480649	9017	1	8906	1	1	0	42449	8902	60	1	42	9120	9	5	3	1632	35067	59	0	0	323	88.17	816	59	3	0	0	0	20	20	0	0	0	0	9	9	0	0	0
ERR732118	Inchworm	534138	121144	526925	9017	1	8906	1	0	0	386417	12126	2964	4	143	4904	9	5	3	2196	376627	2961	2952	0	1180	88.77	744	24	3	0	0	0	20	20	0	2	0	0	9	9	0	0	0
ERR732118	Trinity	534138	121141	424843	9017	1	8906	1	0	0	174253	8926	326	2	73	4784	9	5	4	2196	167415	324	0	0	311	88.77	744	24	3	0	0	0	20	10	2	0	10	8	9	4	2	2	3
ERR732118	VICUNA.80	534138	121156	457096	9017	1	8906	1	0	0	115651	9424	170	3	14	9125	9	5	3	2196	108493	168	324	0	325	88.69	744	27	3	0	0	0	20	20	0	0	0	0	9	9	0	0	0
ERR732118	VICUNA.90	534138	121152	414981	9017	1	8906	1	0	0	114953	9860	174	4	29	9127	9	5	3	2196	107359	171	759	0	369	88.68	744	28	3	0	0	0	20	20	0	0	0	0	9	9	0	0	0
ERR732102	IVA	2646512	1822588	2343019	8978	1	8873	1	0	25	48241	15158	50	3	94	9027	9	7	4	511	35631	47	3994	0	2313	91.23	683	47	2	0	0	0	19	19	0	0	0	0	9	9	0	0	0
ERR732102	IVA.c5r2	2646512	1822564	2355488	8978	1	8873	1	0	25	47019	13401	50	2	67	9051	9	7	1	511	35068	48	2772	0	1327	90.89	614	36	2	0	0	0	19	19	0	0	0	0	9	9	0	0	0
ERR732102	PRICE	2646512	1822634	2348769	8978	1	8898	1	0	0	33195	11056	59	9	70	9253	9	7	2	506	23273	52	1439	0	2986	91.55	674	45	4	0	0	0	19	19	0	0	0	0	9	9	0	0	0
ERR732102	Inchworm	2646512	1822611	2619766	8978	1	8898	1	0	0	1802279	23171	14986	13	1338	6992	9	7	0	506	1780900	14978	12872	0	2127	91.46	683	45	2	0	0	0	19	19	0	2	0	0	9	9	0	0	0
ERR732102	Trinity	2646512	1822599	2554885	8978	1	8898	1	0	0	753257	25833	1831	20	786	4386	9	7	0	498	730222	1814	12853	0	2833	91.56	585	42	0	0	0	0	19	19	0	8	0	0	9	9	0	0	0
ERR732102	VICUNA.80	2646512	1822576	2487059	8978	1	8813	1	0	85	263859	14265	501	19	277	9409	9	7	2	464	252240	488	2933	0	1851	91.6	662	37	7	0	0	0	19	19	0	0	0	0	9	9	0	0	0
ERR732102	VICUNA.90	2646512	1822576	2487269	8978	1	8898	1	0	0	276742	22955	551	45	365	9221	9	7	2	455	261145	522	6725	0	3780	91.52	655	38	2	0	0	0	19	19	0	0	0	0	9	9	0	0	0
ERR732083	IVA	1265442	1131388	1212607	9359	1	9054	1	0	37	25976	9885	33	2	14	9015	9	9	4	489	17111	32	0	0	95	90.37	804	44	2	0	0	0	20	20	0	0	0	0	9	9	0	0	0
ERR732083	IVA.c5r2	1265442	1131406	1216404	9359	1	9054	1	0	37	34678	11073	47	2	44	9040	9	9	6	489	23776	45	2037	0	120	90.32	809	44	2	0	0	0	20	20	0	0	0	0	9	9	0	0	0
ERR732083	PRICE	1265442	1131390	1191150	9359	1	9096	1	0	0	24415	13784	27	9	52	9464	9	9	0	342	12494	21	2912	0	2782	90.42	807	51	2	0	0	0	20	20	0	0	0	0	9	9	0	0	0
ERR732083	Inchworm	1265442	1131358	1256705	9359	1	9096	1	0	0	780471	31941	6707	18	600	9161	9	9	0	342	750859	6700	20604	0	293	90.28	820	51	2	0	0	0	20	20	0	0	0	0	9	9	0	0	0
ERR732083	Trinity	1265442	1131370	1251400	9359	1	9090	1	0	6	290782	25193	792	11	408	8796	9	9	0	348	266746	784	11370	0	267	89.77	425	22	1	0	0	0	20	20	0	0	0	0	9	9	0	0	0
ERR732083	VICUNA.80	1265442	1131397	1236349	9359	1	9096	1	0	0	93569	18074	185	25	117	9189	9	9	3	970	80206	171	4262	0	1041	90.89	698	37	2	0	0	0	20	20	0	0	0	0	9	9	0	0	0
ERR732083	VICUNA.90	1265442	1131412	1236374	9359	1	9096	1	0	0	92443	18367	187	29	121	9117	9	9	2	333	78893	172	4247	0	919	90.4	794	50	1	0	0	0	20	20	0	0	0	0	9	9	0	0	0
ERR732085	IVA	487650	133110	307960	8958	1	8852	1	0	20	31781	8931	32	2	54	5021	8	7	3	460	23218	30	0	0	219	90.73	768	18	6	0	0	0	19	17	0	0	2	2	8	7	0	0	1
ERR732085	IVA.c5r2	487650	133120	315604	8958	1	8852	1	1	20	31755	8863	31	1	65	9002	8	7	4	460	23260	30	0	0	217	90.63	778	18	6	0	0	0	19	19	0	0	0	0	8	8	0	0	0
ERR732085	PRICE	487650	133128	378480	8958	1	8870	1	0	2	47181	11926	74	5	233	7722	8	7	2	452	38078	70	375	0	3296	90.51	778	16	6	0	0	0	19	15	2	0	4	2	8	6	2	2	0
ERR732085	Inchworm	487650	133148	470666	8958	1	8874	1	0	0	1482442	14539	10311	26	1527	3290	8	7	1	719	1473071	10303	1086	0	4010	90.76	747	15	3	0	0	0	19	17	0	8	2	2	8	8	0	0	0
ERR732085	Trinity	487650	133104	445942	8958	1	7910	0	0	964	729530	10162	1977	12	1071	3290	8	3	0	1905	722471	1972	0	0	1529	90.87	636	8	3	0	0	0	19	10	2	0	9	7	8	4	2	2	2
ERR732085	VICUNA.80	487650	133125	364765	8958	1	8874	1	0	0	195699	11494	383	6	218	9388	8	7	3	452	185840	381	1260	0	1201	90.57	784	18	6	0	0	0	19	19	0	0	0	0	8	8	0	0	0
ERR732085	VICUNA.90	487650	133107	359695	8958	1	8874	1	0	0	198085	14015	401	11	225	9101	8	7	1	452	186315	395	3150	0	2158	90.57	784	18	6	0	0	0	19	19	0	0	0	0	8	8	0	0	0
ERR732101	IVA	3724150	2591501	3458659	9017	1	8885	1	1	21	43434	8861	50	1	25	9036	9	5	5	1629	36057	49	0	0	259	88.44	815	39	3	0	0	0	20	20	0	0	0	0	9	9	0	0	0
ERR732101	IVA.c5r2	3724150	2591431	3463072	9017	1	8906	1	1	0	44942	8885	50	1	36	9092	9	5	5	1629	37565	49	0	0	312	88.52	809	39	3	0	0	0	20	20	0	0	0	0	9	9	0	0	0
ERR732101	PRICE	3724150	2591563	3515174	9017	1	8906	1	0	0	46175	14773	177	12	80	9371	9	5	0	2165	35163	169	4166	0	5062	88.92	719	41	2	0	0	0	20	20	0	0	0	0	9	9	0	0	0
ERR732101	Inchworm	3724150	2591568	3693418	9017	1	8906	1	0	0	872518	14412	9430	16	478	9213	9	5	2	1509	861611	9423	3327	0	840	88.75	805	48	1	0	0	0	20	20	0	0	0	0	9	9	0	0	0
ERR732101	Trinity	3724150	2591482	3600694	9017	1	8005	0	0	753	206772	10061	456	5	161	7701	9	5	2	1629	198135	453	1239	0	355	88.5	806	41	3	0	0	0	20	20	0	0	0	0	9	9	0	0	0
ERR732101	VICUNA.80	3724150	2591452	3555153	9017	1	8906	1	0	0	118299	15525	188	20	89	9247	9	5	1	1629	108023	178	2894	0	1330	88.58	794	50	3	0	0	0	20	20	0	0	0	0	9	9	0	0	0
ERR732101	VICUNA.90	3724150	2591461	3560695	9017	1	8906	1	0	0	117607	16580	193	23	68	9192	9	5	1	1629	107180	182	3049	0	1438	88.55	803	43	3	0	0	0	20	20	0	0	0	0	9	9	0	0	0
ERR732106	IVA	304334	131635	191758	8775	1	8699	1	1	24	14551	8658	11	1	33	8961	8	5	2	3313	9091	10	0	0	3496	90.04	519	26	2	0	0	0	19	19	0	0	0	0	8	8	0	0	0
ERR732106	IVA.c5r2	304334	131637	223738	8775	1	8699	1	1	24	31668	8658	33	1	39	8961	8	5	2	3313	26208	32	0	0	3496	90.12	515	26	2	0	0	0	19	19	0	0	0	0	8	8	0	0	0
ERR732106	PRICE	304334	131633	253163	8775	1	8723	1	0	0	38052	9009	66	2	87	6397	8	5	2	3313	32592	65	0	0	932	90.1	516	26	2	0	0	0	19	15	2	0	4	2	8	5	2	2	1
ERR732106	Inchworm	304334	131635	300516	8775	1	8723	1	0	0	453973	31008	3181	7	374	9039	8	5	0	3313	429721	3175	18792	0	8390	90.1	516	26	2	0	0	0	19	19	0	6	0	0	8	8	0	0	0
ERR732106	Trinity	304334	131641	287836	8775	1	7413	0	0	1310	206335	13809	500	6	223	4164	8	2	1	3305	197151	495	3042	0	4026	90.37	463	26	1	0	0	0	19	11	2	0	8	6	8	3	2	2	3
ERR732106	VICUNA.80	304334	131640	260198	8775	1	8723	1	0	0	92377	9718	158	4	44	9104	8	5	2	3304	86377	155	531	0	3898	90.1	517	26	1	0	0	0	19	19	0	0	0	0	8	8	0	0	0
ERR732106	VICUNA.90	304334	131646	259102	8775	1	8723	1	0	0	92460	10005	160	5	49	9067	8	2	2	3304	86460	157	531	0	3861	90.1	517	26	1	0	0	0	19	19	0	0	0	0	8	8	0	0	0
ERR732107	IVA	454902	69279	320957	9704	1	8412	0	0	776	36538	7995	34	1	10	8973	9	6	6	1596	28842	33	0	415	134	88.67	831	43	3	0	0	0	21	21	0	0	0	0	9	9	0	0	0
ERR732107	IVA.c5r2	454902	69272	328644	9704	1	8412	0	0	834	34677	7989	31	1	9	8967	9	6	6	1596	26987	30	0	415	134	88.67	825	49	3	0	0	0	21	21	0	0	0	0	9	9	0	0	0
ERR732107	PRICE	454902	69269	429258	9704	1	8446	0	0	830	37105	8011	47	1	42	9020	9	6	6	1562	29393	46	0	432	165	88.62	836	44	3	0	0	0	21	21	0	0	0	0	9	9	0	0	0
ERR732107	Inchworm	454902	69281	453143	9704	1	8446	0	0	772	284061	16580	2535	12	46	9203	9	6	0	1562	269697	2530	6657	432	4055	88.74	822	49	1	0	0	0	21	21	0	0	0	0	9	9	0	0	0
ERR732107	Trinity	454902	69272	443587	9704	1	8446	0	0	830	94016	8981	156	5	50	9015	9	6	4	1562	86094	154	215	432	165	88.71	824	49	3	0	0	0	21	21	0	0	0	0	9	9	0	0	0
ERR732107	VICUNA.80	454902	69269	354522	9704	1	8446	0	0	830	60078	8012	74	1	6	9054	9	6	6	1562	52365	73	0	432	198	88.74	828	43	3	0	0	0	21	21	0	0	0	0	9	9	0	0	0
ERR732107	VICUNA.90	454902	69267	354166	9704	1	8446	0	0	772	59169	8012	73	1	6	9054	9	6	6	1562	51456	72	0	432	198	88.74	828	43	3	0	0	0	21	21	0	0	0	0	9	9	0	0	0
ERR732104	IVA	3865306	3373657	3727744	8978	1	8873	1	1	25	17087	8884	13	1	8	9029	9	7	6	1864	9965	12	0	0	228	91.56	561	42	3	0	0	0	19	19	0	0	0	0	9	9	0	0	0
ERR732104	IVA.c5r2	3865306	3373727	3727715	8978	1	8873	1	1	25	18082	8884	13	1	7	9029	9	7	6	1864	10960	12	0	0	228	91.57	562	40	3	0	0	0	19	19	0	0	0	0	9	9	0	0	0
ERR732104	PRICE	3865306	3373698	3825675	8978	1	8898	1	0	0	20430	13034	37	9	15	6522	9	7	1	1864	10256	30	2720	0	2802	91.69	546	36	3	0	0	0	19	15	2	0	4	2	9	6	2	2	1
ERR732104	Inchworm	3865306	3373691	3855044	8978	1	8898	1	0	0	657457	27614	7799	11	104	9192	9	7	0	1864	632695	7793	17591	0	1354	91.62	560	42	2	0	0	0	19	19	0	0	0	0	9	9	0	0	0
ERR732104	Trinity	3865306	3373600	3799439	8978	1	8898	1	1	0	80282	8924	207	1	55	9145	9	7	6	1864	73160	206	0	0	329	91.57	562	40	3	0	0	0	19	19	0	0	0	0	9	9	0	0	0
ERR732104	VICUNA.80	3865306	3373805	3738990	8978	1	8898	1	0	0	34410	14138	44	15	18	9708	9	7	1	1864	23502	32	3811	0	1875	91.61	559	40	4	0	0	0	19	19	0	0	0	0	9	9	0	0	0
ERR732104	VICUNA.90	3865306	3373651	3739493	8978	1	8898	1	0	0	36284	14561	50	17	14	9696	9	7	1	1864	24854	36	4332	0	2135	91.63	560	38	3	0	0	0	19	19	0	0	0	0	9	9	0	0	0
ERR732082	IVA	868158	101248	535867	8921	1	8492	1	1	374	46474	8540	50	1	17	9038	7	5	4	1812	39360	49	0	0	749	91.44	559	21	3	0	0	0	22	22	0	0	0	0	7	7	0	0	0
ERR732082	IVA.c5r2	868158	101247	550313	8921	1	8492	1	1	374	49074	8531	50	1	21	9029	7	5	3	1812	41960	49	0	0	749	91.45	559	21	3	0	0	0	22	22	0	0	0	0	7	7	0	0	0
ERR732082	PRICE	868158	101258	584750	8921	1	8492	1	1	374	54964	8537	85	1	128	9101	7	5	4	1812	47807	90	0	0	815	91.45	559	21	3	0	0	0	22	22	0	0	0	0	7	7	0	0	0
ERR732082	Inchworm	868158	101244	836503	8921	1	8492	1	0	374	2111744	25874	19265	16	1752	7975	7	5	0	1812	2092387	19260	8733	0	6464	91.75	308	14	2	0	0	0	22	22	0	2	0	0	7	7	0	0	0
ERR732082	Trinity	868158	101251	782097	8921	1	8492	1	0	374	729561	20249	1669	10	830	7939	7	5	0	1812	715189	1665	4235	0	5175	91.5	331	13	2	0	0	0	22	18	0	0	4	4	7	7	0	0	0
ERR732082	VICUNA.80	868158	101257	711218	8921	1	8492	1	0	374	270550	10082	509	4	301	5464	7	5	1	1812	261860	512	683	0	1189	91.27	494	17	3	0	0	0	22	10	0	0	14	12	7	4	0	0	3
ERR732082	VICUNA.90	868158	101250	709886	8921	1	8492	1	0	374	270125	8869	518	2	336	9171	7	5	3	1812	262650	525	329	0	935	91.45	559	21	3	0	0	0	22	22	0	0	0	0	7	7	0	0	0
ERR732114	IVA	515828	281901	435568	8836	1	8730	1	1	21	36948	8710	45	1	23	9011	9	8	6	1391	29504	44	0	0	684	91.15	651	8	6	0	0	0	19	19	0	0	0	0	9	9	0	0	0
ERR732114	IVA.c5r2	515828	281909	443613	8836	1	8730	1	1	21	40665	8711	50	1	35	9012	9	8	5	1391	33220	49	0	0	684	90.99	662	9	6	0	0	0	19	19	0	0	0	0	9	9	0	0	0
ERR732114	PRICE	515828	281908	469272	8836	1	8747	1	0	4	32656	9146	45	3	59	4820	9	8	5	1374	24776	42	142	0	921	91.39	644	8	6	0	0	0	19	13	1	0	6	5	9	5	1	1	3
ERR732114	Inchworm	515828	281911	510787	8836	1	8751	1	0	0	355383	27329	2213	15	208	7929	9	8	0	1351	334010	2205	13864	0	5849	91.11	660	8	2	0	0	0	19	19	0	7	0	0	9	9	0	0	0
ERR732114	Trinity	515828	281894	343201	8836	1	2206	0	0	6345	194486	2203	436	3	131	1531	9	0	0	7347	192997	434	0	0	818	92.34	114	0	0	0	0	0	19	7	0	0	13	12	9	3	0	0	6
ERR732114	VICUNA.80	515828	281894	475409	8836	1	8751	1	0	0	113988	10481	199	7	27	9187	9	8	5	1370	105409	195	1055	0	980	91.19	654	8	7	0	0	0	19	19	0	0	0	0	9	9	0	0	0
ERR732114	VICUNA.90	515828	281888	475563	8836	1	8751	1	0	0	112648	11102	198	9	27	9109	9	8	2	1370	103751	193	1438	0	1015	91.12	655	8	6	0	0	0	19	19	0	0	0	0	9	9	0	0	0
ERR732108	IVA	256468	122309	178133	8140	1	8108	1	1	32	14730	8119	12	1	6	9010	9	4	4	709	7302	11	0	0	996	90.5	682	25	4	0	0	0	54	54	0	0	0	0	9	9	0	0	0
ERR732108	IVA.c5r2	256468	122305	186888	8140	1	8140	1	1	0	19083	8151	19	1	15	9068	9	4	4	709	11655	18	0	0	1054	90.49	683	25	4	0	0	0	54	54	0	0	0	0	9	9	0	0	0
ERR732108	PRICE	256468	122321	208926	8140	1	8140	1	1	0	26776	8151	48	1	26	9576	9	4	4	709	19348	47	0	0	1562	90.56	678	25	4	0	0	0	54	54	0	0	0	0	9	9	0	0	0
ERR732108	Inchworm	256468	122299	252972	8140	1	8140	1	0	0	431941	29799	2881	8	364	9064	9	4	0	709	403928	2876	20585	0	3030	90.53	680	25	4	0	0	0	54	54	0	0	0	0	9	9	0	0	0
ERR732108	Trinity	256468	122315	241252	8140	1	8140	1	0	0	202088	8434	531	2	247	9039	9	4	3	709	194660	530	0	0	1025	90.55	679	25	4	0	0	0	54	54	0	0	0	0	9	9	0	0	0
ERR732108	VICUNA.80	256468	122310	221813	8140	1	8140	1	0	0	86884	9608	166	5	63	9108	9	4	3	709	78015	161	1441	0	1488	90.51	681	25	4	0	0	0	54	54	0	0	0	0	9	9	0	0	0
ERR732108	VICUNA.90	256468	122311	221944	8140	1	8140	1	0	0	86495	9608	167	5	61	9108	9	4	3	709	77626	162	1441	0	1488	90.51	681	25	4	0	0	0	54	54	0	0	0	0	9	9	0	0	0
ERR732105	IVA	2472916	1908574	2400924	8835	1	8749	1	0	0	36090	9310	39	2	16	9133	7	7	5	1818	28972	37	101	0	1092	92.2	523	24	3	0	0	0	19	19	0	0	0	0	7	7	0	0	0
ERR732105	IVA.c5r2	2472916	1908498	2407829	8835	1	8749	1	0	0	39834	9296	43	2	23	9135	7	7	5	1818	32716	41	101	0	1156	92.19	523	24	3	0	0	0	19	19	0	0	0	0	7	7	0	0	0
ERR732105	PRICE	2472916	1908476	2382174	8835	1	8669	1	0	67	25074	10966	33	6	36	9389	7	7	2	1465	16295	28	1409	0	3050	91.72	576	34	3	0	0	0	19	19	0	0	0	0	7	7	0	0	0
ERR732105	Inchworm	2472916	1908525	2453939	8835	1	8749	1	0	0	1172426	17282	11943	11	720	9246	7	7	1	1461	1157710	11940	7342	0	934	91.7	578	34	3	0	0	0	19	19	0	0	0	0	7	7	0	0	0
ERR732105	Trinity	2472916	1908501	1560208	8835	1	3759	0	0	4956	266276	3751	694	2	1150	2376	7	1	1	6839	264284	692	0	0	1774	92	154	6	1	0	0	0	19	10	2	0	9	7	7	4	1	1	2
ERR732105	VICUNA.80	2472916	1908593	2446491	8835	1	8749	1	0	0	113527	11689	186	12	171	9228	7	7	3	1460	104994	179	1158	0	1957	91.72	577	34	3	0	0	0	19	19	0	0	0	0	7	7	0	0	0
ERR732105	VICUNA.90	2472916	1908460	2446741	8835	1	8749	1	0	0	117176	11891	209	13	176	9228	7	7	3	1460	108441	201	1360	0	2060	91.72	577	34	3	0	0	0	19	19	0	0	0	0	7	7	0	0	0
ERR732098	IVA	2117882	1231261	1762402	8958	1	8852	1	1	13	44958	8881	50	1	13	9020	8	7	4	465	36468	49	0	0	243	90.61	781	16	6	0	0	0	19	19	0	0	0	0	8	8	0	0	0
ERR732098	IVA.c5r2	2117882	1231236	1762942	8958	1	8861	1	1	4	42192	8890	49	1	37	9028	8	7	4	465	33702	48	0	0	251	90.61	781	16	6	0	0	0	19	19	0	0	0	0	8	8	0	0	0
ERR732098	PRICE	2117882	1231263	1824000	8958	1	8870	1	0	0	36846	10087	42	6	148	9220	8	7	2	465	27716	39	639	0	1255	90.4	795	21	6	0	0	0	19	19	0	0	0	0	8	8	0	0	0
ERR732098	Inchworm	2117882	1231211	2087644	8958	1	8874	1	0	0	1960477	22562	16227	13	2402	7417	8	7	0	465	1939669	16220	12294	0	1526	90.63	780	16	4	0	0	0	19	15	2	0	4	2	8	6	2	2	0
ERR732098	Trinity	2117882	1231186	2029598	8958	1	8852	1	0	13	743935	10771	1962	4	1377	7369	8	7	3	465	733896	1959	993	0	404	90.47	720	13	6	0	0	0	19	19	0	6	0	0	8	8	0	0	0
ERR732098	VICUNA.80	2117882	1231204	1894196	8958	1	8874	1	0	0	250120	13884	453	20	262	9177	8	7	1	713	239090	439	2424	0	3602	90.87	747	15	6	0	0	0	19	19	0	0	0	0	8	8	0	0	0
ERR732098	VICUNA.90	2117882	1231188	1894820	8958	1	8874	1	0	0	249116	15472	461	24	244	9130	8	7	1	454	236560	445	3362	0	3406	90.83	751	12	5	0	0	0	19	19	0	0	0	0	8	8	0	0	0
ERR732081	IVA	1955432	1638251	1906242	8720	1	8586	1	0	76	20676	9173	19	2	2	9047	8	8	6	477	12111	17	323	0	641	92.4	591	35	6	0	0	0	19	19	0	0	0	0	8	8	0	0	0
ERR732081	IVA.c5r2	1955432	1638159	1906900	8720	1	8586	1	1	76	23910	8666	25	1	18	9131	8	8	7	477	15668	24	0	0	465	92.4	589	37	6	0	0	0	19	19	0	0	0	0	8	8	0	0	0
ERR732081	PRICE	1955432	1638321	1919704	8720	1	8666	1	0	0	18382	11717	17	10	15	9426	8	8	4	458	8004	8	1784	0	4290	92.36	564	32	6	0	0	0	19	19	0	0	0	0	8	8	0	0	0
ERR732081	Inchworm	1955432	1638260	1946141	8720	1	8666	1	0	0	922193	35308	11021	11	118	9178	8	8	0	477	889700	11016	23901	0	2977	92.6	576	39	5	0	0	0	19	19	0	0	0	0	8	8	0	0	0
ERR732081	Trinity	1955432	1638236	1917006	8720	1	8666	1	0	0	113749	18419	226	3	170	9089	8	8	0	477	96418	223	9083	0	1702	92.46	586	35	4	0	0	0	19	19	0	0	0	0	8	8	0	0	0
ERR732081	VICUNA.80	1955432	1638272	1939776	8720	1	8666	1	0	0	54996	15162	94	22	44	9269	8	8	1	477	41561	79	4967	0	2212	92.62	582	36	6	0	0	0	19	19	0	0	0	0	8	8	0	0	0
ERR732081	VICUNA.90	1955432	1638303	1940126	8720	1	8666	1	0	0	56240	15986	98	25	47	9225	8	8	1	476	42396	81	5506	0	2483	92.41	576	34	5	0	0	0	19	19	0	0	0	0	8	8	0	0	0
ERR732129	IVA	562180	485099	517447	8911	1	8911	1	1	0	10571	8952	5	1	1	9023	9	6	5	1112	2775	4	0	0	138	91.68	621	28	6	0	0	0	21	21	0	0	0	0	9	9	0	0	0
ERR732129	IVA.c5r2	562180	485142	517479	8911	1	8911	1	1	0	10592	8952	5	1	0	9023	9	6	5	1112	2796	4	0	0	138	91.7	620	28	6	0	0	0	21	21	0	0	0	0	9	9	0	0	0
ERR732129	PRICE	562180	485128	527141	8911	1	8911	1	0	0	14609	9839	18	4	17	4774	9	7	4	1112	6153	15	389	0	346	91.87	612	28	6	0	0	0	21	8	0	0	15	13	9	3	0	0	6
ERR732129	Inchworm	562180	485142	560197	8911	1	8911	1	0	0	268368	44523	1849	8	98	9098	9	6	0	1112	228796	1843	31776	0	5213	91.7	620	28	4	0	0	0	21	21	0	0	0	0	9	9	0	0	0
ERR732129	Trinity	562180	485095	546934	8911	1	8911	1	0	0	114510	15577	319	2	98	9059	9	6	0	1112	100683	317	6031	0	875	91.7	620	28	6	0	0	0	21	21	0	0	0	0	9	9	0	0	0
ERR732129	VICUNA.80	562180	485112	536368	8911	1	8911	1	0	0	47736	11445	95	10	22	9219	9	7	1	1452	39572	90	705	0	1362	92.03	572	23	6	0	0	0	21	21	0	0	0	0	9	9	0	0	0
ERR732129	VICUNA.90	562180	485106	536003	8911	1	8911	1	0	0	46125	11349	92	10	5	9176	9	7	1	1451	37960	87	705	0	1362	92.01	573	23	5	0	0	0	21	21	0	0	0	0	9	9	0	0	0
ERR732130	IVA	362578	258717	288673	9128	1	8928	1	1	68	11612	8952	5	1	0	9042	9	8	7	1065	3558	4	0	0	90	91.83	629	31	6	0	0	0	19	19	0	0	0	0	9	9	0	0	0
ERR732130	IVA.c5r2	362578	258719	297412	9128	1	8928	1	1	68	19402	8952	18	1	3	9042	9	8	7	1065	11348	17	0	0	90	91.83	629	31	6	0	0	0	19	19	0	0	0	0	9	9	0	0	0
ERR732130	PRICE	362578	258725	333700	9128	1	8951	1	1	56	22750	8974	37	1	62	9219	9	8	7	1042	14674	36	0	0	245	91.84	631	30	6	0	0	0	19	19	0	0	0	0	9	9	0	0	0
ERR732130	Inchworm	362578	258716	360422	9128	1	8951	1	0	56	259679	27631	1884	13	127	4870	9	8	0	1042	237462	1878	14118	0	4521	91.87	629	32	4	0	0	0	19	19	0	2	0	0	9	9	0	0	0
ERR732130	Trinity	362578	258703	339273	9128	1	8951	1	1	56	111097	8974	274	1	77	9195	9	8	7	1042	103021	273	0	0	221	91.84	629	32	6	0	0	0	19	19	0	0	0	0	9	9	0	0	0
ERR732130	VICUNA.80	362578	258699	336388	9128	1	8951	1	1	56	46410	8975	78	1	13	9164	9	8	7	1042	38333	77	0	0	189	91.84	630	31	6	0	0	0	19	19	0	0	0	0	9	9	0	0	0
ERR732130	VICUNA.90	362578	258708	336369	9128	1	8951	1	0	56	45611	9547	78	3	14	9164	9	8	4	1042	36969	75	565	0	454	91.84	630	31	6	0	0	0	19	19	0	0	0	0	9	9	0	0	0
ERR732132	IVA	695090	645946	683337	8911	1	8911	1	1	0	14041	8967	14	1	28	9038	9	6	5	552	5683	13	0	0	305	91.08	706	41	7	0	0	0	21	21	0	0	0	0	9	9	0	0	0
ERR732132	IVA.c5r2	695090	645949	684615	8911	1	8911	1	1	0	14880	8949	15	1	30	9020	9	6	5	574	6541	14	0	0	305	91.03	709	40	7	0	0	0	21	21	0	0	0	0	9	9	0	0	0
ERR732132	PRICE	695090	645929	678368	8911	1	8911	1	0	0	11454	9166	6	1	11	9312	9	6	4	574	2919	5	196	0	380	91.2	699	36	7	0	0	0	21	21	0	0	0	0	9	9	0	0	0
ERR732132	Inchworm	695090	645912	693530	8911	1	8911	1	0	0	242047	49813	2140	7	93	9149	9	6	0	552	195170	2134	38042	0	3325	90.86	635	38	3	0	0	0	21	21	0	0	0	0	9	9	0	0	0
ERR732132	Trinity	695090	645929	692216	8911	1	8911	1	0	0	61548	18442	130	4	35	9093	9	6	0	552	44328	126	8862	0	1265	91.17	697	43	5	0	0	0	21	21	0	0	0	0	9	9	0	0	0
ERR732132	VICUNA.80	695090	645932	687535	8911	1	8911	1	0	0	27211	10809	42	8	11	9157	9	6	1	553	17618	36	1233	0	874	91.16	702	38	8	0	0	0	21	21	0	0	0	0	9	9	0	0	0
ERR732132	VICUNA.90	695090	645927	687672	8911	1	8911	1	0	0	28038	11114	45	9	15	9133	9	6	1	552	18115	38	1562	0	874	91.15	703	38	7	0	0	0	21	21	0	0	0	0	9	9	0	0	0
ERR732094	IVA	1795162	1539071	1776879	8978	1	8873	1	0	25	21389	12312	17	3	45	9056	9	7	3	529	11002	14	1779	0	2017	91.2	685	43	4	0	0	0	19	19	0	0	0	0	9	9	0	0	0
ERR732094	IVA.c5r2	1795162	1539028	1775366	8978	1	8873	1	0	25	20020	10292	15	2	49	9328	9	7	5	530	10686	13	625	0	900	91.38	695	37	5	1	0	0	19	11	2	0	8	6	9	4	2	2	3
ERR732094	PRICE	1795162	1539070	1764201	8978	1	8885	1	0	13	20197	16857	13	6	63	15411	9	7	2	523	4774	7	6415	0	2837	91.27	660	35	4	0	2	0	19	19	0	0	0	0	9	9	0	0	0
ERR732094	Inchworm	1795162	1539082	1788308	8978	1	8898	1	0	0	347698	24820	3797	16	194	4818	9	7	0	510	325450	3788	13700	0	2288	91.43	696	35	3	0	0	0	19	19	0	2	0	0	9	9	0	0	0
ERR732094	Trinity	1795162	1539045	1785050	8978	1	8898	1	0	0	70640	17948	147	10	165	4088	9	7	2	507	57266	139	4282	0	3889	91.32	644	37	3	0	0	0	19	17	0	6	2	2	9	8	0	0	1
ERR732094	VICUNA.80	1795162	1539084	1770092	8978	1	8813	1	0	85	33765	10790	46	8	51	9233	9	7	3	449	24316	41	893	0	699	91.35	697	43	5	0	0	0	19	19	0	0	0	0	9	9	0	0	0
ERR732094	VICUNA.90	1795162	1539056	1773091	8978	1	8898	1	0	0	35189	12004	51	11	38	9410	9	7	2	585	25385	44	1388	0	1020	91.37	685	42	4	0	0	0	19	19	0	0	0	0	9	9	0	0	0
ERR732131	IVA	517924	415384	445463	8911	1	8911	1	1	0	12992	8949	10	1	12	9020	9	6	5	1046	5131	9	0	0	138	91.35	641	40	5	0	0	0	21	21	0	0	0	0	9	9	0	0	0
ERR732131	IVA.c5r2	517924	415390	444609	8911	1	8911	1	1	0	12022	8949	6	1	15	9020	9	6	5	1046	4161	5	0	0	138	91.35	641	40	5	0	0	0	21	21	0	0	0	0	9	9	0	0	0
ERR732131	PRICE	517924	415392	466233	8911	1	8911	1	0	0	16733	9379	24	3	56	9107	9	6	4	1046	8442	21	430	0	461	91.48	631	40	5	0	0	0	21	21	0	0	0	0	9	9	0	0	0
ERR732131	Inchworm	517924	415392	515178	8911	1	8911	1	0	0	332189	45472	2445	8	183	9098	9	6	0	1046	291729	2439	32599	0	5257	91.47	632	40	4	0	0	0	21	21	0	0	0	0	9	9	0	0	0
ERR732131	Trinity	517924	415387	496073	8911	1	8635	1	1	276	125873	8666	352	1	70	8742	9	6	5	1265	118228	351	0	0	76	91.78	598	31	5	0	0	0	21	21	0	0	0	0	9	9	0	0	0
ERR732131	VICUNA.80	517924	415379	480811	8911	1	8911	1	0	0	51753	10539	95	6	45	9116	9	6	3	1047	42913	91	980	0	234	91.47	632	40	5	0	0	0	21	21	0	0	0	0	9	9	0	0	0
ERR732131	VICUNA.90	517924	415401	480826	8911	1	8911	1	0	0	52437	10732	98	7	43	9116	9	6	3	1047	43597	94	980	0	234	91.47	632	40	5	0	0	0	21	21	0	0	0	0	9	9	0	0	0
ERR732086	IVA	794454	481026	672983	8958	1	8852	1	0	22	24556	12081	21	2	5	9002	8	7	2	460	14199	19	1862	0	1573	90.63	778	18	6	0	0	0	19	19	0	0	0	0	8	8	0	0	0
ERR732086	IVA.c5r2	794454	480987	690751	8958	1	8852	1	0	22	38427	13199	39	3	27	8914	8	7	1	460	26952	36	2613	0	1666	90.75	755	15	6	0	0	0	19	19	0	0	0	0	8	8	0	0	0
ERR732086	PRICE	794454	480998	702166	8958	1	8874	1	0	0	40423	9526	56	3	38	10664	8	7	3	460	31727	54	201	0	2289	90.65	776	18	6	0	0	0	19	19	0	0	0	0	8	8	0	0	0
ERR732086	Inchworm	794454	480989	782058	8958	1	8874	1	0	0	1172858	38594	8692	17	1154	9089	8	7	0	460	1137468	8684	26102	0	1972	90.63	713	18	5	0	1	0	19	19	0	2	0	0	8	8	0	0	0
ERR732086	Trinity	794454	480996	758233	8958	1	8874	1	0	0	518092	12642	1389	5	770	9056	8	7	1	460	507861	1387	1736	0	1567	90.61	780	18	6	0	0	0	19	19	0	0	0	0	8	8	0	0	0
ERR732086	VICUNA.80	794454	481004	729237	8958	1	8874	1	0	0	151781	13402	292	11	168	9163	8	7	2	453	141194	285	1971	0	2119	90.63	781	19	7	0	0	0	19	19	0	0	0	0	8	8	0	0	0
ERR732086	VICUNA.90	794454	481018	729637	8958	1	8874	1	0	0	153492	14961	298	12	169	9096	8	7	1	460	141128	289	3807	0	2502	90.57	786	15	6	0	0	0	19	19	0	0	0	0	8	8	0	0	0

## Sheet: S7 resources_flu
ENA_ID	Assembler	CPU(s)	Wall(s)	RAM(GB)
ERR732254	IVA.c5r2	12307.3	3334	0.558
ERR732254	IVA	11618.1	3069	0.559
ERR732254	PRICE	8332.28	1851	0.86
ERR732254	Trinity	3701.81	760	17.267
ERR732254	VICUNA.80	7710.51	7743	1.012
ERR732254	VICUNA.90	8181.63	8068	1.11
ERR732255	IVA.c5r2	37534.2	8694	0.584
ERR732255	IVA	18950	4633	0.461
ERR732255	PRICE	32301.5	6102	1.393
ERR732255	Trinity	3516.86	760	17.267
ERR732255	VICUNA.80	8356.04	8370	1.112
ERR732255	VICUNA.90	9636.82	9507	1.1
ERR732256	IVA.c5r2	29675	7744	0.667
ERR732256	IVA	13458.7	3653	0.651
ERR732256	PRICE	8939.29	2202	0.821
ERR732256	Trinity	5019.61	932	17.262
ERR732256	VICUNA.80	8116.84	7964	1.508
ERR732256	VICUNA.90	8127.81	7926	1.511
ERR732257	IVA.c5r2	37479.4	10399	0.677
ERR732257	IVA	14950.5	4859	0.606
ERR732257	PRICE	20436.1	5415	1.02
ERR732257	Trinity	4823.66	963	17.267
ERR732257	VICUNA.80	6354.34	6262	1.208
ERR732257	VICUNA.90	2240.86	2156	1.408
ERR732258	IVA.c5r2	37126.3	12573	0.833
ERR732258	IVA	16183.9	5536	0.673
ERR732258	PRICE	4992.01	1211	0.792
ERR732258	Trinity	4713.3	923	17.267
ERR732258	VICUNA.80	5026.79	4923	1.279
ERR732258	VICUNA.90	5616.43	5478	1.111
ERR732259	IVA.c5r2	27218.2	6502	0.64
ERR732259	IVA	11069.9	2998	0.652
ERR732259	PRICE	15167.3	3085	0.884
ERR732259	Trinity	4055.66	821	17.267
ERR732259	VICUNA.80	6375.37	6269	1.473
ERR732259	VICUNA.90	7120.46	6983	1.28
ERR732260	IVA.c5r2	48032.5	14131	0.774
ERR732260	IVA	15251.8	4605	0.654
ERR732260	PRICE	6614.3	1534	0.967
ERR732260	Trinity	5824.74	1049	17.267
ERR732260	VICUNA.80	7162.64	7034	1.162
ERR732260	VICUNA.90	8778.33	8628	1.17
ERR732261	IVA.c5r2	46376.9	11201	0.59
ERR732261	IVA	19876.9	4558	0.486
ERR732261	PRICE	33768.7	6089	1.085
ERR732261	Trinity	3866.71	753	17.267
ERR732261	VICUNA.80	33822.8	33142	1.336
ERR732261	VICUNA.90	15251.9	15398	1.164
ERR732262	IVA.c5r2	26952.8	7199	0.621
ERR732262	IVA	12276.7	3368	0.514
ERR732262	PRICE	146391	50739	2.68
ERR732262	Trinity	3709.72	791	17.263
ERR732262	VICUNA.80	14718	14396	1.18
ERR732262	VICUNA.90	9212.13	9048	1.179
ERR732263	IVA.c5r2	22273.6	6872	0.617
ERR732263	IVA	11576.1	3824	0.549
ERR732263	PRICE	5672.13	1341	0.778
ERR732263	Trinity	3217.43	629	17.267
ERR732263	VICUNA.80	12052.5	11753	1.326
ERR732263	VICUNA.90	4920.6	4800	1.137
ERR732245	IVA.c5r2	42537.3	10996	0.673
ERR732245	IVA	18637	5447	0.669
ERR732245	PRICE	75705.9	16870	1.39
ERR732245	Trinity	3324.72	643	17.267
ERR732245	VICUNA.80	20498.9	20113	1.395
ERR732245	VICUNA.90	8826.32	8717	1.201
ERR732264	IVA.c5r2	17751.2	4599	0.602
ERR732264	IVA	9225.23	2398	0.43
ERR732264	PRICE	7029.83	1721	0.808
ERR732264	Trinity	3920.54	774	17.267
ERR732264	VICUNA.80	39288.2	38631	1.399
ERR732264	VICUNA.90	20095.3	19955	1.508
ERR732265	IVA.c5r2	34786.2	8595	0.591
ERR732265	IVA	13950.5	3862	0.594
ERR732265	PRICE	14369	2959	0.837
ERR732265	Trinity	2682.54	544	17.262
ERR732265	VICUNA.80	15540.2	15222	1.11
ERR732265	VICUNA.90	10175	10035	1.093
ERR732266	IVA.c5r2	31688.4	7221	0.615
ERR732266	IVA	13505.4	3452	0.472
ERR732266	PRICE	4456.49	1191	0.776
ERR732266	Trinity	2911.56	614	17.263
ERR732266	VICUNA.80	7283.44	7043	1.339
ERR732266	VICUNA.90	9276.15	9142	1.165
ERR732268	IVA.c5r2	38471.7	10430	0.675
ERR732268	IVA	20249.5	5894	0.595
ERR732268	PRICE	5702.95	1420	0.781
ERR732268	Trinity	3265.78	662	17.267
ERR732268	VICUNA.80	15938.7	15593	1.429
ERR732268	VICUNA.90	9759	9616	1.431
ERR732269	IVA.c5r2	77421	19237	0.774
ERR732269	IVA	37829.9	9736	0.68
ERR732269	PRICE	14349.1	3044	0.886
ERR732269	Trinity	3863.25	672	17.266
ERR732269	VICUNA.80	13284	12988	1.07
ERR732269	VICUNA.90	4838.44	4729	1.072
ERR732270	IVA.c5r2	33063.8	8097	0.683
ERR732270	IVA	14816.6	3839	0.683
ERR732270	PRICE	20302	5667	1.366
ERR732270	Trinity	3765.46	752	17.267
ERR732270	VICUNA.80	24609.7	24131	1.842
ERR732270	VICUNA.90	14351.5	14233	1.825
ERR732272	IVA.c5r2	24635.2	7286	0.656
ERR732272	IVA	11453.2	3261	0.672
ERR732272	PRICE	10470.1	2286	0.96
ERR732272	Trinity	3487.67	676	17.267
ERR732272	VICUNA.80	33350.2	32792	1.548
ERR732272	VICUNA.90	17296.5	17182	1.551
ERR732273	IVA.c5r2	22935.5	6050	0.652
ERR732273	IVA	11534.7	3026	0.628
ERR732273	PRICE	6825.64	1772	0.838
ERR732273	Trinity	3483.64	693	17.267
ERR732273	VICUNA.80	10250.9	9950	1.544
ERR732273	VICUNA.90	4914.14	4788	1.553
ERR732246	IVA.c5r2	30917.2	8481	0.718
ERR732246	IVA	14165	4234	0.585
ERR732246	PRICE	9856.7	2198	0.856
ERR732246	Trinity	3795	800	17.267
ERR732246	VICUNA.80	13654.7	13338	1.475
ERR732246	VICUNA.90	7154.31	7032	1.504
ERR732274	IVA.c5r2	29660.9	7844	0.663
ERR732274	IVA	11670.3	3087	0.659
ERR732274	PRICE	13985.1	8578	1.076
ERR732274	Trinity	4375.26	824	17.267
ERR732274	VICUNA.80	8410.72	8155	1.47
ERR732274	VICUNA.90	5348.52	5320	1.473
ERR732275	IVA.c5r2	61391.4	14675	0.637
ERR732275	IVA	27516.1	7350	0.669
ERR732275	PRICE	89487.4	27453	1.657
ERR732275	Trinity	3144.86	590	17.263
ERR732275	VICUNA.80	9315.18	8848	1.305
ERR732275	VICUNA.90	3476.74	3398	1.095
ERR732276	IVA.c5r2	44198.7	12046	0.662
ERR732276	IVA	11816.2	3492	0.584
ERR732276	PRICE	22913.3	5126	1.063
ERR732276	Trinity	3634.36	677	17.267
ERR732276	VICUNA.80	32903.1	31711	1.205
ERR732276	VICUNA.90	7828.63	7680	1.204
ERR732277	IVA.c5r2	21320.5	5331	0.616
ERR732277	IVA	9366.25	2600	0.621
ERR732277	PRICE	8326.37	2319	0.842
ERR732277	Trinity	3164.84	626	17.267
ERR732277	VICUNA.80	21647.8	21112	1.406
ERR732277	VICUNA.90	10497.6	10296	1.416
ERR732278	IVA.c5r2	25806.4	6765	0.593
ERR732278	IVA	12168.8	3274	0.594
ERR732278	PRICE	8185.99	2563	0.908
ERR732278	Trinity	3086.83	620	17.267
ERR732278	VICUNA.80	29417	28408	1.155
ERR732278	VICUNA.90	10465	10281	1.169
ERR732280	IVA.c5r2	31793.2	8026	0.648
ERR732280	IVA	14221.4	4031	0.619
ERR732280	PRICE	11749.5	2390	0.976
ERR732280	Trinity	3514.76	669	17.267
ERR732280	VICUNA.80	30255.5	29498	1.338
ERR732280	VICUNA.90	8964.11	8796	1.35
ERR732281	IVA.c5r2	22198.5	5948	0.535
ERR732281	IVA	10692.3	2766	0.511
ERR732281	PRICE	41886	9155	1.527
ERR732281	Trinity	2393.93	537	17.267
ERR732281	VICUNA.80	16379.2	15806	1.192
ERR732281	VICUNA.90	6881.75	6741	1.195
ERR732282	IVA.c5r2	83130.1	17676	0.731
ERR732282	IVA	30991	7613	0.749
ERR732282	PRICE	28837.6	5129	1.265
ERR732282	Trinity	5779.8	985	17.267
ERR732282	VICUNA.80	31310.8	30326	1.459
ERR732282	VICUNA.90	12736.4	12659	1.461
ERR732283	IVA.c5r2	40543.3	10348	0.643
ERR732283	IVA	20985.7	5424	0.572
ERR732283	PRICE	9576.45	2101	0.879
ERR732283	Trinity	3100.92	661	17.267
ERR732283	VICUNA.80	18303.8	17604	1.126
ERR732283	VICUNA.90	5828.49	5706	1.133
ERR732247	IVA.c5r2	25258.3	6527	0.629
ERR732247	IVA	10751.1	2848	0.61
ERR732247	PRICE	10412.4	2513	0.872
ERR732247	Trinity	3224.54	661	17.267
ERR732247	VICUNA.80	19126.2	18411	1.431
ERR732247	VICUNA.90	10430	10242	1.433
ERR732284	IVA.c5r2	21647.6	5558	0.603
ERR732284	IVA	10598.4	2722	0.445
ERR732284	PRICE	6169.54	1416	0.859
ERR732284	Trinity	3330.66	722	17.266
ERR732284	VICUNA.80	29504.9	28717	1.15
ERR732284	VICUNA.90	15124.5	14993	1.192
ERR732285	IVA.c5r2	27331	6437	0.59
ERR732285	IVA	14955.5	3743	0.452
ERR732285	PRICE	9289.5	2543	0.941
ERR732285	Trinity	2856.08	580	17.267
ERR732285	VICUNA.80	21536	21129	1.34
ERR732285	VICUNA.90	10432.1	10242	1.156
ERR732248	IVA.c5r2	78708.4	18838	0.821
ERR732248	IVA	40256.3	10734	0.855
ERR732248	PRICE	5698.56	1816	0.787
ERR732248	Trinity	5089.5	1357	17.267
ERR732248	VICUNA.80	6261.46	6039	1.376
ERR732248	VICUNA.90	4147.49	4053	1.379
ERR732294	IVA.c5r2	33532.1	8332	0.645
ERR732294	IVA	14409.1	3419	0.441
ERR732294	PRICE	17381.6	5683	1.308
ERR732294	Trinity	3691.97	749	17.267
ERR732294	VICUNA.80	10560	10289	1.248
ERR732294	VICUNA.90	4916.52	4800	1.086
ERR732301	IVA.c5r2	35859.5	8763	0.681
ERR732301	IVA	16738.8	4250	0.648
ERR732301	PRICE	6774.66	1683	0.846
ERR732301	Trinity	3308.85	659	17.267
ERR732301	VICUNA.80	19836.7	19355	1.441
ERR732301	VICUNA.90	11170.5	11031	1.443
ERR732249	IVA.c5r2	20064.8	6107	0.632
ERR732249	IVA	8815.12	2797	0.482
ERR732249	PRICE	6421.9	1662	0.808
ERR732249	Trinity	4216.67	752	17.266
ERR732249	VICUNA.80	4271.95	4116	1.397
ERR732249	VICUNA.90	2720.42	2630	1.406
ERR732250	IVA.c5r2	37717.8	11031	0.605
ERR732250	IVA	20247.1	6032	0.634
ERR732250	PRICE	224033	73074	2.885
ERR732250	Trinity	2361.94	536	17.267
ERR732250	VICUNA.80	3936.3	3775	1.022
ERR732250	VICUNA.90	1262.95	1211	0.954
ERR732251	IVA.c5r2	20521.8	5461	0.632
ERR732251	IVA	8893.18	2506	0.638
ERR732251	PRICE	6228.55	1508	0.774
ERR732251	Trinity	3831.45	786	17.267
ERR732251	VICUNA.80	27960.4	27352	1.44
ERR732251	VICUNA.90	14347.2	14259	1.451
ERR732252	IVA.c5r2	41935.7	10647	0.626
ERR732252	IVA	16099.6	4500	0.537
ERR732252	PRICE	8101.86	2135	0.833
ERR732252	Trinity	3464.33	656	17.267
ERR732252	VICUNA.80	18243.5	17840	1.367
ERR732252	VICUNA.90	8950.68	8786	1.37
ERR732253	IVA.c5r2	35373.9	8765	0.641
ERR732253	IVA	13460.5	3567	0.599
ERR732253	PRICE	10828.9	2375	0.906
ERR732253	Trinity	2972.98	619	17.267
ERR732253	VICUNA.80	30562.2	29956	1.395
ERR732253	VICUNA.90	11038.5	10903	1.407
ERR732313	IVA.c5r2	31965.9	8998	0.627
ERR732313	IVA	12722.6	4011	0.53
ERR732313	PRICE	28458.4	5443	1.008
ERR732313	Trinity	3358.86	719	17.267
ERR732313	VICUNA.80	14307	13983	1.185
ERR732313	VICUNA.90	2476.31	2400	1.186
ERR732316	IVA.c5r2	37119.8	8596	0.57
ERR732316	IVA	16149.6	3987	0.455
ERR732316	PRICE	31106.9	5462	0.929
ERR732316	Trinity	4149.26	816	17.267
ERR732316	VICUNA.80	21487.5	21033	1.239
ERR732316	VICUNA.90	8813.37	8640	1.249
ERR732317	IVA.c5r2	29466.3	7537	0.587
ERR732317	IVA	13047.1	3732	0.647
ERR732317	PRICE	40196.4	6920	1.193
ERR732317	Trinity	3856.86	782	17.266
ERR732317	VICUNA.80	26603.6	26120	1.344
ERR732317	VICUNA.90	13363.3	13305	1.131
ERR732318	IVA.c5r2	42187.6	10059	0.68
ERR732318	IVA	20045.3	5038	0.668
ERR732318	PRICE	57685.4	13321	1.04
ERR732318	Trinity	4218.32	768	17.267
ERR732318	VICUNA.80	18098.3	17673	1.545
ERR732318	VICUNA.90	6280.88	6125	1.582
ERR732319	IVA.c5r2	33694.2	10693	0.744
ERR732319	IVA	13330.8	4096	0.504
ERR732319	PRICE	39069	7727	0.918
ERR732319	Trinity	4507.86	903	17.267
ERR732319	VICUNA.80	2878.48	1859	1.349
ERR732319	VICUNA.90	2086.48	2012	1.183
ERR732321	IVA.c5r2	34461.4	7787	0.622
ERR732321	IVA	14329.3	3536	0.631
ERR732321	PRICE	46773.9	8278	0.948
ERR732321	Trinity	4782.83	869	17.263
ERR732321	VICUNA.80	23372.4	18810	1.182
ERR732321	VICUNA.90	13219.9	13249	1.373
ERR732323	IVA.c5r2	56858.9	12270	0.628
ERR732323	IVA	28222.3	6759	0.609
ERR732323	PRICE	78591.6	14507	1.102
ERR732323	Trinity	4404.2	881	17.267
ERR732323	VICUNA.80	37417.5	32124	1.114
ERR732323	VICUNA.90	15663.7	15650	1.104
ERR732328	IVA.c5r2	27659	7676	0.587
ERR732328	IVA	10539.1	3153	0.582
ERR732328	PRICE	21864.7	4150	0.937
ERR732328	Trinity	4302.99	880	17.267
ERR732328	VICUNA.80	7851.83	6032	1.084
ERR732328	VICUNA.90	4329.88	4226	1.054
ERR732330	IVA.c5r2	64539.8	14091	0.676
ERR732330	IVA	29435.5	6941	0.69
ERR732330	PRICE	98820.2	16066	1.174
ERR732330	Trinity	4276.99	839	17.266
ERR732330	VICUNA.80	20028.3	15429	1.312
ERR732330	VICUNA.90	8924.3	8746	1.113
ERR732304	IVA.c5r2	70719	17773	0.77
ERR732304	IVA	32224.8	8355	0.748
ERR732304	PRICE	65759.4	10928	1.101
ERR732304	Trinity	3940.31	756	17.267
ERR732304	VICUNA.80	32434.2	26414	1.479
ERR732304	VICUNA.90	14460.4	14398	1.48
ERR732332	IVA.c5r2	52353	12070	0.683
ERR732332	IVA	30245.7	7576	0.686
ERR732332	PRICE	54477.2	9067	1.308
ERR732332	Trinity	4255.26	846	17.267
ERR732332	VICUNA.80	37500.2	31999	1.359
ERR732332	VICUNA.90	16938.2	16876	1.187
ERR732333	IVA.c5r2	29083.8	7936	0.593
ERR732333	IVA	12736.1	3591	0.561
ERR732333	PRICE	48385.3	9160	1.124
ERR732333	Trinity	3589.7	722	17.267
ERR732333	VICUNA.80	9691.44	7592	1.109
ERR732333	VICUNA.90	5040.3	4932	1.1
ERR732334	IVA.c5r2	14884.9	3884	0.566
ERR732334	IVA	12346.6	3209	0.449
ERR732334	PRICE	52859.2	10916	1.11
ERR732334	Trinity	3785.81	799	17.266
ERR732334	VICUNA.80	18342	14631	1.333
ERR732334	VICUNA.90	7316.5	7147	1.342
ERR732337	IVA.c5r2	11076	3081	0.582
ERR732337	IVA	8802.24	2710	0.585
ERR732337	PRICE	38721.4	8796	1.044
ERR732337	Trinity	4013.59	785	17.267
ERR732337	VICUNA.80	9849.02	7751	1.314
ERR732337	VICUNA.90	4971.58	4837	1.316
ERR732339	IVA.c5r2	7590.68	2076	0.424
ERR732339	IVA	7181.97	1992	0.512
ERR732339	PRICE	16317.1	3083	0.848
ERR732339	Trinity	3209.05	593	17.267
ERR732339	VICUNA.80	12324.2	9556	1.208
ERR732339	VICUNA.90	5055	4928	1.209
ERR732343	IVA.c5r2	21208.5	5079	0.493
ERR732343	IVA	18808	4601	0.503
ERR732343	PRICE	37399.6	6202	0.963
ERR732343	Trinity	3397.38	685	17.266
ERR732343	VICUNA.80	7879.66	7721	1.066
ERR732343	VICUNA.90	5030.99	4921	1.067
ERR732344	IVA.c5r2	7285.83	2160	0.447
ERR732344	IVA	7353.69	2246	0.508
ERR732344	PRICE	40313.3	9190	1.105
ERR732344	Trinity	2704.02	600	17.266
ERR732344	VICUNA.80	8882.62	8721	1.15
ERR732344	VICUNA.90	6552.33	6445	1.151
ERR732347	IVA.c5r2	27833.2	6562	0.558
ERR732347	IVA	21994.8	5492	0.483
ERR732347	PRICE	53312.7	9123	1.139
ERR732347	Trinity	3316.83	619	17.267
ERR732347	VICUNA.80	17232.3	16848	1.09
ERR732347	VICUNA.90	7810.82	7662	1.261
ERR732349	IVA.c5r2	12584.6	3499	0.563
ERR732349	IVA	11194.6	2944	0.599
ERR732349	PRICE	25499.9	4484	1.007
ERR732349	Trinity	4469.94	813	17.266
ERR732349	VICUNA.80	19123.9	18729	1.127
ERR732349	VICUNA.90	9803.94	9633	1.127
ERR732350	IVA.c5r2	26083.7	6271	0.616
ERR732350	IVA	23065.6	5859	0.556
ERR732350	PRICE	105890	18455	1.385
ERR732350	Trinity	3322.96	628	17.267
ERR732350	VICUNA.80	5782.81	5632	1.178
ERR732350	VICUNA.90	3419.31	3311	1.18
ERR732351	IVA.c5r2	13077.3	4143	0.666
ERR732351	IVA	11288.7	3686	0.633
ERR732351	PRICE	27058	4981	1.145
ERR732351	Trinity	4746.23	881	17.263
ERR732351	VICUNA.80	10076.4	9853	1.397
ERR732351	VICUNA.90	6315.32	6167	1.203
ERR732306	IVA.c5r2	17836.2	4947	0.585
ERR732306	IVA	14608.4	4384	0.575
ERR732306	PRICE	47778.3	7951	1.242
ERR732306	Trinity	4283.78	881	17.267
ERR732306	VICUNA.80	22222.2	21789	1.314
ERR732306	VICUNA.90	12114.3	11925	1.127
ERR732352	IVA.c5r2	7279.53	2073	0.536
ERR732352	IVA	7803.01	2262	0.461
ERR732352	PRICE	42024.9	7920	0.922
ERR732352	Trinity	3057.52	613	17.263
ERR732352	VICUNA.80	4114.36	3949	1.193
ERR732352	VICUNA.90	2970.11	2870	1.196
ERR732353	IVA.c5r2	18506.1	5875	0.63
ERR732353	IVA	13482.2	4239	0.537
ERR732353	PRICE	19200.1	3512	0.79
ERR732353	Trinity	3207.13	632	17.267
ERR732353	VICUNA.80	8571.68	8322	1.123
ERR732353	VICUNA.90	4694.41	4586	1.127
ERR732354	IVA.c5r2	19387.8	5662	0.65
ERR732354	IVA	20706.9	6131	0.601
ERR732354	PRICE	83430.8	15336	1.034
ERR732354	Trinity	4329.86	824	17.267
ERR732354	VICUNA.80	17608.2	17268	1.26
ERR732354	VICUNA.90	8900.14	8715	1.397
ERR732355	IVA.c5r2	17622.2	5134	0.584
ERR732355	IVA	18495.8	5266	0.614
ERR732355	PRICE	30699	7140	1.07
ERR732355	Trinity	3414.99	704	17.267
ERR732355	VICUNA.80	24491.2	19835	1.319
ERR732355	VICUNA.90	10804	10621	1.149
ERR732356	IVA.c5r2	19697	5902	0.618
ERR732356	IVA	19963.1	6050	0.571
ERR732356	PRICE	2.34041e+06	518571	5.583
ERR732356	Trinity	3180.66	792	17.266
ERR732356	VICUNA.80	1143.26	876	1.216
ERR732356	VICUNA.90	1111.78	1071	1.047
ERR732359	IVA.c5r2	29359.2	7274	0.566
ERR732359	IVA	30966.4	7853	0.583
ERR732359	PRICE	11849.8	2637	0.856
ERR732359	Trinity	4136.04	786	17.266
ERR732359	VICUNA.80	18074.9	14425	1.259
ERR732359	VICUNA.90	7980.7	7840	1.056
ERR732369	IVA.c5r2	14522.9	4943	0.75
ERR732369	IVA	9346.02	3142	0.584
ERR732369	PRICE	2683.07	655	0.739
ERR732369	Trinity	2408.16	439	17.267
ERR732369	VICUNA.80	676.78	442	0.714
ERR732369	VICUNA.90	339.71	317	0.714
ERR732370	IVA.c5r2	11314.2	3014	0.461
ERR732370	IVA	10142.2	2750	0.458
ERR732370	PRICE	10551.1	2171	0.857
ERR732370	Trinity	2619.11	580	17.267
ERR732370	VICUNA.80	21669.8	17479	1.198
ERR732370	VICUNA.90	5659.01	5545	1.207
ERR732373	IVA.c5r2	10857.6	2882	0.568
ERR732373	IVA	10561.2	2876	0.446
ERR732373	PRICE	35258.6	11263	1.38
ERR732373	Trinity	2944.39	631	17.266
ERR732373	VICUNA.80	14189.5	10201	0.996
ERR732373	VICUNA.90	5582.7	5437	1.077
ERR732375	IVA.c5r2	26056.1	6544	0.611
ERR732375	IVA	14552.1	3738	0.621
ERR732375	PRICE	242502	68260	1.849
ERR732375	Trinity	3581.19	760	17.267
ERR732375	VICUNA.80	3575.58	2578	1.328
ERR732375	VICUNA.90	1832.41	1760	1.137
ERR732360	IVA.c5r2	10899.1	2774	0.437
ERR732360	IVA	9360.42	2464	0.438
ERR732360	PRICE	5282.74	1167	0.743
ERR732360	Trinity	3020.56	604	17.267
ERR732360	VICUNA.80	9715.58	6894	0.927
ERR732360	VICUNA.90	4075.26	3978	0.935
ERR732380	IVA.c5r2	8961.91	2287	0.441
ERR732380	IVA	9756.48	2444	0.435
ERR732380	PRICE	20021	5418	1.059
ERR732380	Trinity	2840.95	602	17.267
ERR732380	VICUNA.80	26316.4	21995	1.303
ERR732380	VICUNA.90	4602.02	4515	1.105
ERR732381	IVA.c5r2	15107.5	4140	0.526
ERR732381	IVA	13428.2	3945	0.543
ERR732381	PRICE	10115.9	2174	0.928
ERR732381	Trinity	3773.3	847	17.266
ERR732381	VICUNA.80	6385.99	5024	1.21
ERR732381	VICUNA.90	8190.57	8121	1.218
ERR732382	IVA.c5r2	14902.9	4091	0.654
ERR732382	IVA	16319.6	4560	0.698
ERR732382	PRICE	22838.5	5184	1.091
ERR732382	Trinity	3769.64	724	17.266
ERR732382	VICUNA.80	23885.9	18596	1.469
ERR732382	VICUNA.90	6960.21	6820	1.48
ERR732384	IVA.c5r2	19435.1	6035	0.668
ERR732384	IVA	14529.2	4150	0.566
ERR732384	PRICE	35833.7	9918	1.125
ERR732384	Trinity	3325.18	708	17.266
ERR732384	VICUNA.80	2396.63	1513	0.911
ERR732384	VICUNA.90	1058.57	1024	0.911
ERR732385	IVA.c5r2	19285	6625	0.835
ERR732385	IVA	15777.5	5425	0.722
ERR732385	PRICE	2325.52	543	0.672
ERR732385	Trinity	2499.33	500	17.267
ERR732385	VICUNA.80	5628.62	4443	0.653
ERR732385	VICUNA.90	2073.9	2023	0.652
ERR732386	IVA.c5r2	11104.9	2919	0.544
ERR732386	IVA	8394.95	2411	0.436
ERR732386	PRICE	5738.39	1374	0.871
ERR732386	Trinity	4026.98	756	17.267
ERR732386	VICUNA.80	26513.2	22191	1.308
ERR732386	VICUNA.90	13607.3	13437	1.115
ERR732387	IVA.c5r2	13744.2	3682	0.651
ERR732387	IVA	12345.8	3493	0.659
ERR732387	PRICE	11563.1	2625	0.994
ERR732387	Trinity	3877.4	764	17.266
ERR732387	VICUNA.80	17974.6	14945	1.569
ERR732387	VICUNA.90	9229.47	9093	1.634
ERR732361	IVA.c5r2	6754.45	1918	0.428
ERR732361	IVA	7577.5	2128	0.428
ERR732361	PRICE	6276.02	1484	0.836
ERR732361	Trinity	2994.47	561	17.266
ERR732361	VICUNA.80	15999.7	13021	1.198
ERR732361	VICUNA.90	6438.39	6323	1.198
ERR732389	IVA.c5r2	17610	4229	0.631
ERR732389	IVA	16085	4102	0.647
ERR732389	PRICE	23484.8	4745	1.025
ERR732389	Trinity	3435.33	668	17.267
ERR732389	VICUNA.80	32577.2	27374	1.398
ERR732389	VICUNA.90	16172.7	15955	1.226
ERR732391	IVA.c5r2	9958.59	2625	0.477
ERR732391	IVA	9959.51	2617	0.483
ERR732391	PRICE	5678.18	1233	0.847
ERR732391	Trinity	3030.92	682	17.267
ERR732391	VICUNA.80	21813.1	18124	0.926
ERR732391	VICUNA.90	9593.33	9435	0.925
ERR732392	IVA.c5r2	27482.2	6154	0.688
ERR732392	IVA	25565.3	6073	0.712
ERR732392	PRICE	26028.4	7633	1.088
ERR732392	Trinity	4185.94	834	17.267
ERR732392	VICUNA.80	29417.2	24299	1.499
ERR732392	VICUNA.90	14563.9	14374	1.5
ERR732396	IVA.c5r2	11751.2	3329	0.466
ERR732396	IVA	12422.4	3408	0.673
ERR732396	PRICE	30547.3	5662	1.122
ERR732396	Trinity	3027.14	641	17.267
ERR732396	VICUNA.80	8429.6	6668	1.477
ERR732396	VICUNA.90	4351	4265	1.478
ERR732398	IVA.c5r2	17375.9	4169	0.632
ERR732398	IVA	15431.1	4151	0.679
ERR732398	PRICE	27506.9	7709	1.137
ERR732398	Trinity	3271.21	656	17.267
ERR732398	VICUNA.80	12804	9666	1.469
ERR732398	VICUNA.90	7960.09	7821	1.47
ERR732362	IVA.c5r2	35500.1	8372	0.534
ERR732362	IVA	19806.5	4738	0.463
ERR732362	PRICE	38953.5	7831	1.116
ERR732362	Trinity	2870.9	586	17.267
ERR732362	VICUNA.80	11847.6	9464	1.127
ERR732362	VICUNA.90	6784.06	6655	1.135
ERR732408	IVA.c5r2	25445	7638	0.697
ERR732408	IVA	21852.6	7275	0.814
ERR732408	PRICE	15990.1	3823	1
ERR732408	Trinity	3852.61	759	17.267
ERR732408	VICUNA.80	36433.6	35086	1.638
ERR732408	VICUNA.90	19775.7	19883	1.645
ERR732363	IVA.c5r2	27961.5	6880	0.635
ERR732363	IVA	27474.9	7356	0.672
ERR732363	PRICE	11279.6	2594	0.94
ERR732363	Trinity	3151.82	685	17.267
ERR732363	VICUNA.80	25779	24807	1.335
ERR732363	VICUNA.90	11562.5	11415	1.292
ERR732410	IVA.c5r2	39744	9477	0.695
ERR732410	IVA	35076.6	8277	0.684
ERR732410	PRICE	58787.5	13449	1.201
ERR732410	Trinity	4089.16	754	17.267
ERR732410	VICUNA.80	22697.3	21661	1.334
ERR732410	VICUNA.90	9925.48	9738	1.156
ERR732412	IVA.c5r2	34494	8462	0.652
ERR732412	IVA	28755.6	7296	0.724
ERR732412	PRICE	78593.1	16713	1.463
ERR732412	Trinity	5744.77	1166	17.267
ERR732412	VICUNA.80	28623	27509	2.199
ERR732412	VICUNA.90	25365.1	25590	2.333
ERR732414	IVA.c5r2	24502.3	5739	0.644
ERR732414	IVA	21469.8	5143	0.697
ERR732414	PRICE	26645.3	4807	1.172
ERR732414	Trinity	4739.41	912	17.267
ERR732414	VICUNA.80	49134.9	47776	1.946
ERR732414	VICUNA.90	28956.7	28878	1.94
ERR732415	IVA.c5r2	40857.7	11834	0.855
ERR732415	IVA	36896.3	11079	0.814
ERR732415	PRICE	13825.2	2726	0.942
ERR732415	Trinity	4318.44	853	17.267
ERR732415	VICUNA.80	14176.8	13517	1.094
ERR732415	VICUNA.90	5831.58	5693	1.282
ERR732416	IVA.c5r2	10892.8	2909	0.502
ERR732416	IVA	10602.1	2870	0.508
ERR732416	PRICE	4748.53	1050	0.767
ERR732416	Trinity	2635.36	632	17.266
ERR732416	VICUNA.80	12180.1	11675	1.053
ERR732416	VICUNA.90	4862.86	4757	0.858
ERR732364	IVA.c5r2	30991.5	8002	0.639
ERR732364	IVA	30661.8	8447	0.653
ERR732364	PRICE	635434	119831	3.196
ERR732364	Trinity	3464.9	720	17.267
ERR732364	VICUNA.80	7489.16	6989	1.151
ERR732364	VICUNA.90	3986.21	3880	1.153
ERR732366	IVA.c5r2	29817.8	7948	0.743
ERR732366	IVA	28653.6	8195	0.698
ERR732366	PRICE	7514.73	1637	0.789
ERR732366	Trinity	3914.81	764	17.263
ERR732366	VICUNA.80	26108.7	25563	1.226
ERR732366	VICUNA.90	12029.9	12021	1.238
ERR732367	IVA.c5r2	17328.3	4270	0.654
ERR732367	IVA	14276.9	3696	0.644
ERR732367	PRICE	28841.7	6028	1.019
ERR732367	Trinity	4369.14	800	17.267
ERR732367	VICUNA.80	34621.4	34046	1.445
ERR732367	VICUNA.90	10362.5	10192	1.457
ERR732368	IVA.c5r2	9514.05	2648	0.572
ERR732368	IVA	7472.78	2263	0.482
ERR732368	PRICE	12262	2650	0.864
ERR732368	Trinity	3605	726	17.267
ERR732368	VICUNA.80	16095.4	15755	1.104
ERR732368	VICUNA.90	7159.05	7018	1.068

## Sheet: S8 resources_hiv
ENA_ID	Assembler	CPU(s)	Wall(s)	RAM(GB)
ERR732073	IVA.c5r2	106179	25269	0.883
ERR732073	IVA	74753.6	18919	0.88
ERR732073	PRICE	13943.5	4299	1.634
ERR732073	Trinity	20941.3	7405	17.266
ERR732073	VICUNA.80	1233.56	1172	2.239
ERR732073	VICUNA.90	1269.18	1184	2.238
ERR732074	IVA.c5r2	60720.3	17302	0.975
ERR732074	IVA	60612.1	17986	0.834
ERR732074	PRICE	17796.1	4348	2.187
ERR732074	Trinity	12767.3	3054	17.267
ERR732074	VICUNA.80	3328.91	3241	1.884
ERR732074	VICUNA.90	2449.34	2374	1.983
ERR732076	IVA.c5r2	42149.8	10745	0.773
ERR732076	IVA	41029.9	11067	0.73
ERR732076	PRICE	9452.82	2240	2.471
ERR732076	Trinity	8944.82	1817	17.263
ERR732076	VICUNA.80	1312.69	1203	2.583
ERR732076	VICUNA.90	1371.23	1337	2.583
ERR732077	IVA.c5r2	70078.7	19442	0.924
ERR732077	IVA	54929.9	17010	0.924
ERR732077	PRICE	7387.55	1936	1.482
ERR732077	Trinity	10043.2	1911	17.267
ERR732077	VICUNA.80	1145.9	1074	2.353
ERR732077	VICUNA.90	1139.3	1209	2.352
ERR732078	IVA.c5r2	52221.2	13735	0.803
ERR732078	IVA	36979	11836	0.754
ERR732078	PRICE	18672	4039	2.876
ERR732078	Trinity	11164.3	2078	17.267
ERR732078	VICUNA.80	1066.64	984	2.11
ERR732078	VICUNA.90	1251.23	1249	2.11
ERR732079	IVA.c5r2	33652.8	10447	0.939
ERR732079	IVA	25205.5	7871	0.721
ERR732079	PRICE	5388.29	1320	0.93
ERR732079	Trinity	5676.59	1257	17.267
ERR732079	VICUNA.80	275.05	239	1.261
ERR732079	VICUNA.90	298.89	257	1.262
ERR732080	IVA.c5r2	111882	29840	1.054
ERR732080	IVA	79216.1	24542	1.029
ERR732080	PRICE	39444.6	8854	1.967
ERR732080	Trinity	11747	2211	17.266
ERR732080	VICUNA.80	1092.02	998	2.324
ERR732080	VICUNA.90	1009.27	908	2.324
ERR732081	IVA.c5r2	45130.3	11214	0.769
ERR732081	IVA	30412.5	9229	0.742
ERR732081	PRICE	7560.12	1977	1.752
ERR732081	Trinity	9553.94	2009	17.266
ERR732081	VICUNA.80	1492.61	1399	2.271
ERR732081	VICUNA.90	1464.7	1394	2.27
ERR732082	IVA.c5r2	57582.6	19676	0.987
ERR732082	IVA	61477.3	21144	0.966
ERR732082	PRICE	13368.1	2940	0.967
ERR732082	Trinity	8049.22	1380	17.266
ERR732082	VICUNA.80	231.72	197	1.043
ERR732082	VICUNA.90	255.08	218	1.042
ERR732083	IVA.c5r2	37843.7	11105	1.1
ERR732083	IVA	28167.6	9115	1.057
ERR732083	PRICE	4740.07	1459	1.023
ERR732083	Trinity	6640.02	1374	17.261
ERR732083	VICUNA.80	665.76	611	2.1
ERR732083	VICUNA.90	661.61	610	1.721
ERR732085	IVA.c5r2	18012	6587	0.71
ERR732085	IVA	20858.2	8535	0.849
ERR732085	PRICE	11104.5	2339	1.042
ERR732085	Trinity	4518	777	17.266
ERR732085	VICUNA.80	164.27	170	0.619
ERR732085	VICUNA.90	177.26	169	0.591
ERR732086	IVA.c5r2	27238.2	8918	0.848
ERR732086	IVA	14791.6	5106	0.682
ERR732086	PRICE	6505.28	1719	1.073
ERR732086	Trinity	7109.28	1361	17.266
ERR732086	VICUNA.80	290.15	264	1.033
ERR732086	VICUNA.90	293.11	255	1.034
ERR732087	IVA.c5r2	43334.3	13678	0.954
ERR732087	IVA	19732.7	5433	0.745
ERR732087	PRICE	7840.66	2072	1.022
ERR732087	Trinity	6068.23	1103	17.266
ERR732087	VICUNA.80	398.04	356	1.486
ERR732087	VICUNA.90	351.41	310	1.487
ERR732088	IVA.c5r2	55923.2	13942	0.891
ERR732088	IVA	40966.6	10840	0.822
ERR732088	PRICE	16295.6	4567	1.452
ERR732088	Trinity	8400.27	2077	17.266
ERR732088	VICUNA.80	1206.96	1126	2.142
ERR732088	VICUNA.90	1143.46	1081	2.143
ERR732089	IVA.c5r2	43453.4	12360	1.031
ERR732089	IVA	35561.6	11487	0.967
ERR732089	PRICE	9987.24	2733	0.984
ERR732089	Trinity	7474.03	1716	17.266
ERR732089	VICUNA.80	528.78	473	1.634
ERR732089	VICUNA.90	434.74	386	1.635
ERR732090	IVA.c5r2	52144.7	17202	1.123
ERR732090	IVA	45356.9	15035	1.02
ERR732090	PRICE	11405.3	3302	0.984
ERR732090	Trinity	7022.73	1475	17.261
ERR732090	VICUNA.80	739.78	680	1.866
ERR732090	VICUNA.90	665.47	612	1.763
ERR732091	IVA.c5r2	30107.6	8140	0.814
ERR732091	IVA	32574.4	10669	0.988
ERR732091	PRICE	3161.72	880	0.927
ERR732091	Trinity	6766.27	2298	17.266
ERR732091	VICUNA.80	499.88	450	1.771
ERR732091	VICUNA.90	560.71	513	1.772
ERR732092	IVA.c5r2	26794.2	7554	0.832
ERR732092	IVA	27412.1	8331	0.851
ERR732092	PRICE	10229.2	3067	1.14
ERR732092	Trinity	6340.91	1487	17.261
ERR732092	VICUNA.80	750.3	686	2.338
ERR732092	VICUNA.90	678.55	687	1.899
ERR732094	IVA.c5r2	25164	6191	0.685
ERR732094	IVA	28483.9	6918	0.677
ERR732094	PRICE	6165.41	1762	1.437
ERR732094	Trinity	10634.4	3863	17.261
ERR732094	VICUNA.80	2023.27	1947	1.999
ERR732094	VICUNA.90	2194.73	2210	1.999
ERR732095	IVA.c5r2	18193.8	5335	0.687
ERR732095	IVA	28172.3	8561	0.786
ERR732095	PRICE	11439.7	3279	1.374
ERR732095	Trinity	7567.34	1677	17.261
ERR732095	VICUNA.80	801.8	741	1.876
ERR732095	VICUNA.90	759.06	703	1.876
ERR732096	IVA.c5r2	9983.83	2358	0.405
ERR732096	IVA	12173.7	2765	0.652
ERR732096	PRICE	5690.41	1667	1.258
ERR732096	Trinity	8516.36	3177	17.261
ERR732096	VICUNA.80	1428.98	1375	2.391
ERR732096	VICUNA.90	1210.19	1162	2.391
ERR732097	IVA.c5r2	21111	4459	0.581
ERR732097	IVA	22950.8	5007	0.568
ERR732097	PRICE	9038.86	2845	1.288
ERR732097	Trinity	10152.3	3204	17.261
ERR732097	VICUNA.80	1052.77	996	2.428
ERR732097	VICUNA.90	972.83	936	2.43
ERR732098	IVA.c5r2	69435	21334	0.923
ERR732098	IVA	73219.8	23561	1.042
ERR732098	PRICE	19759.3	5147	1.473
ERR732098	Trinity	10399.7	1806	17.266
ERR732098	VICUNA.80	1220.87	1140	2.681
ERR732098	VICUNA.90	1105.49	1038	2.682
ERR732099	IVA.c5r2	90465.7	27936	1.159
ERR732099	IVA	66071.1	21116	0.956
ERR732099	PRICE	22286.9	5982	1.467
ERR732099	Trinity	12524.9	2209	17.266
ERR732099	VICUNA.80	1998.04	1867	3.425
ERR732099	VICUNA.90	1981.94	1861	3.425
ERR732100	IVA.c5r2	53650.4	16310	1.036
ERR732100	IVA	57791.8	18563	0.996
ERR732100	PRICE	11688.5	2909	1.068
ERR732100	Trinity	9830.26	1635	17.266
ERR732100	VICUNA.80	455.6	405	1.495
ERR732100	VICUNA.90	465.66	416	1.495
ERR732101	IVA.c5r2	115475	31273	1.042
ERR732101	IVA	119710	33466	1.086
ERR732101	PRICE	32325.5	9652	1.799
ERR732101	Trinity	11314	2236	17.266
ERR732101	VICUNA.80	2750.53	2585	3.75
ERR732101	VICUNA.90	2249.38	2106	3.745
ERR732102	IVA.c5r2	102592	28069	1.004
ERR732102	IVA	99203.3	31123	1.222
ERR732102	PRICE	22784.3	6680	1.413
ERR732102	Trinity	14735.1	3081	17.266
ERR732102	VICUNA.80	2260.26	2121	2.473
ERR732102	VICUNA.90	2104.56	2027	2.517
ERR732103	IVA.c5r2	67742.4	20995	0.991
ERR732103	IVA	71740.1	24567	1.079
ERR732103	PRICE	24864.9	5482	1.588
ERR732103	Trinity	9773.25	1644	17.266
ERR732103	VICUNA.80	497.55	437	1.838
ERR732103	VICUNA.90	593.84	583	1.835
ERR732104	IVA.c5r2	42117.4	10441	0.73
ERR732104	IVA	37110.1	10330	0.764
ERR732104	PRICE	27214.3	8888	1.807
ERR732104	Trinity	12409.3	2847	17.266
ERR732104	VICUNA.80	3133.23	2971	3.815
ERR732104	VICUNA.90	3465.13	3272	3.814
ERR732105	IVA.c5r2	74696.5	20882	1.033
ERR732105	IVA	68259.4	19555	1.039
ERR732105	PRICE	32843.2	7424	1.944
ERR732105	Trinity	8474.04	1542	17.266
ERR732105	VICUNA.80	1326.23	1237	2.946
ERR732105	VICUNA.90	1421.08	1446	2.946
ERR732106	IVA.c5r2	8703.28	4377	0.861
ERR732106	IVA	2813.65	1439	0.475
ERR732106	PRICE	1924.81	639	0.606
ERR732106	Trinity	3751.75	705	17.266
ERR732106	VICUNA.80	88.47	83	0.421
ERR732106	VICUNA.90	93.53	146	0.423
ERR732107	IVA.c5r2	10924	4618	0.591
ERR732107	IVA	11943	5115	0.664
ERR732107	PRICE	4655.63	1541	0.731
ERR732107	Trinity	2085.44	429	17.266
ERR732107	VICUNA.80	119.66	105	0.613
ERR732107	VICUNA.90	112.77	105	0.613
ERR732108	IVA.c5r2	3836.62	1979	0.604
ERR732108	IVA	2689.81	1431	0.511
ERR732108	PRICE	649.94	210	0.526
ERR732108	Trinity	2926.69	594	17.266
ERR732108	VICUNA.80	68.43	61	0.372
ERR732108	VICUNA.90	79.48	73	0.356
ERR732110	IVA.c5r2	6235.95	2806	0.637
ERR732110	IVA	5661.11	2550	0.661
ERR732110	PRICE	3059.31	1036	0.543
ERR732110	Trinity	2509.01	664	17.266
ERR732110	VICUNA.80	163.82	155	0.663
ERR732110	VICUNA.90	164.45	147	0.716
ERR732111	IVA.c5r2	19936.1	7116	0.871
ERR732111	IVA	18950.1	7163	0.922
ERR732111	PRICE	5785.08	1971	0.64
ERR732111	Trinity	3749.8	1023	17.266
ERR732111	VICUNA.80	206.31	184	0.867
ERR732111	VICUNA.90	210.18	195	0.867
ERR732114	IVA.c5r2	14111	5542	0.851
ERR732114	IVA	14208.1	6053	0.941
ERR732114	PRICE	3365.5	1043	0.656
ERR732114	Trinity	3873.48	1152	17.266
ERR732114	VICUNA.80	155.67	138	0.671
ERR732114	VICUNA.90	179.04	159	0.64
ERR732116	IVA.c5r2	9782.95	3723	0.716
ERR732116	IVA	17238.6	6561	0.685
ERR732116	PRICE	1777.98	528	0.704
ERR732116	Trinity	2953.22	817	17.266
ERR732116	VICUNA.80	200.06	180	0.813
ERR732116	VICUNA.90	197.98	176	0.989
ERR732118	IVA.c5r2	19087.9	7768	0.8
ERR732118	IVA	38613.8	14862	0.812
ERR732118	PRICE	7440.95	1793	0.68
ERR732118	Trinity	2343.01	464	17.266
ERR732118	VICUNA.80	142.51	122	0.722
ERR732118	VICUNA.90	147.79	141	0.883
ERR732129	IVA.c5r2	2338.86	947	0.499
ERR732129	IVA	5022.13	1951	0.515
ERR732129	PRICE	3303.29	1074	0.731
ERR732129	Trinity	5123.95	1009	17.266
ERR732129	VICUNA.80	189.41	169	0.772
ERR732129	VICUNA.90	430.73	357	0.768
ERR732130	IVA.c5r2	5079.47	2421	0.672
ERR732130	IVA	4542.33	1868	0.471
ERR732130	PRICE	2568.48	929	0.524
ERR732130	Trinity	3145.49	863	17.266
ERR732130	VICUNA.80	99.92	88	0.476
ERR732130	VICUNA.90	268.99	222	0.501
ERR732131	IVA.c5r2	3193.65	1335	0.505
ERR732131	IVA	8113.56	3711	0.608
ERR732131	PRICE	3312.02	1272	0.646
ERR732131	Trinity	4964.35	1124	17.266
ERR732131	VICUNA.80	169.66	148	0.677
ERR732131	VICUNA.90	387.86	325	0.676
ERR732132	IVA.c5r2	5360.63	1749	0.477
ERR732132	IVA	10233.3	3092	0.507
ERR732132	PRICE	1232.39	378	0.697
ERR732132	Trinity	5860.57	1241	17.266
ERR732132	VICUNA.80	243.47	211	0.954
ERR732132	VICUNA.90	548.35	463	0.951
